# Supplementary material for: Molecular-Based Score inspired on metabolic signature improves prognostic stratification for myelodysplastic syndrome
Source: Sci Rep. 2021 Jan 18;11:1675. doi: 10.1038/s41598-020-80918-6 (PMC7814118; doi:10.1038/s41598-020-80918-6)
Supplement: Supplementary file 2 — Supplementary Information 2. [file 41598_2020_80918_MOESM2_ESM.xlsx]

## Sheet: Favourable vs. Intermediate
Supplemental table 1: List of ranked gene expression comparing Molecular-Based Score (MBS) risk entities transcriptomics.
ID	logFC
DDX3Y	-0.424434
TCEAL2	-0.392061
RPS4Y1	-0.387529
EIF1AY	-0.359427
TXLNGY	-0.340093
WT1	-0.330121
USP9Y	-0.32666
TXLNGY	-0.323734
KDM5D	-0.320321
EIF1AY	-0.313753
TXLNGY	-0.312658
NEGR1	-0.304842
SPOCK3	-0.298819
SLITRK5	-0.29319
NEGR1	-0.289204
STAT4	-0.289085
PCNX	-0.28328
FIGN	-0.28256
GSTM5	-0.271624
TMEM98	-0.264383
GATA3	-0.258222
LOC101928102 /// LOC102723678 /// LOC102723709	-0.248085
CHKB-CPT1B /// CPT1B	-0.247354
KLRF1	-0.245993
CCR2	-0.24569
CD2	-0.245561
SPOCK3	-0.245195
NLRP2	-0.245076
FIGN	-0.244149
SLCO5A1	-0.243359
TNFSF8	-0.242624
MYBL1	-0.236744
PLCXD2	-0.23232
RGS8 /// SDHAP3	-0.231819
COL24A1	-0.230337
CLEC4C	-0.22871
OR7A5	-0.225825
SCN3A	-0.221276
LRCH2	-0.217929
DDX3Y	-0.217916
TXLNGY	-0.217614
LCK	-0.216887
TRG-AS1	-0.216585
CACNA2D3	-0.215745
LINC00865	-0.214345
GPR171	-0.214107
FIGN	-0.212906
DDX58	-0.212717
FCN1	-0.212465
CDH9	-0.211484
TMOD2	-0.211482
THSD7A	-0.21118
TMEM136	-0.210895
TMEM71	-0.21015
SPIB	-0.209756
MMP28	-0.209748
LDLRAD4	-0.209066
GZMB	-0.208552
CX3CR1	-0.208094
FAM226A /// FAM226B	-0.20573
PPP1R16B	-0.20551
RNFT2	-0.204707
JAM2	-0.203727
GPRASP1	-0.203282
EVC2	-0.203265
TXLNGY	-0.202939
MACROD2	-0.202527
GRAMD1C	-0.201329
USP9Y	-0.200336
FAM133A	-0.20024
PAN3-AS1	-0.199935
SPAG9	-0.198142
SNRPN /// SNURF	-0.198114
TPBG	-0.197544
DKFZP434L187 /// DKFZP434L187	-0.197178
ZNF124	-0.197142
ZNF204P	-0.196183
PDZRN4	-0.19618
IL1RN	-0.195266
PRKY	-0.195015
SLITRK4	-0.19485
LOC728392	-0.194576
RP3-368A4.6	-0.193613
SH3GL3	-0.193478
NOG	-0.191819
RASGRP1	-0.189935
HLX	-0.189685
SLC1A6	-0.189199
TLR7	-0.189093
ITGAL	-0.188543
NBEA	-0.187938
PHLDB2	-0.187306
TCEAL7	-0.187205
TMEM200A	-0.186896
CD200	-0.186863
CHKB-CPT1B /// CPT1B	-0.186849
GPR18	-0.186523
RXFP1	-0.186
LINC01013	-0.185395
PHGDH	-0.185364
LRRFIP1	-0.185324
RXFP1	-0.185223
VCAN	-0.185162
PGM5	-0.184642
LAYN	-0.184493
ANKRD20A1 /// ANKRD20A11P /// ANKRD20A2 /// ANKRD20A3 /// ANKRD20A4 /// ANKRD20A5P /// ANKRD20A9P /// LOC102723891 /// LOC102725051	-0.184313
RHOQ	-0.183932
SETBP1	-0.183393
CCND3	-0.18337
SERPINA1	-0.182893
PTGS2	-0.181112
BIRC3	-0.180837
PTPRE	-0.180347
HHIP	-0.179627
PCNXL2	-0.179399
SLC16A14	-0.179077
GNLY	-0.179035
BMPR1B	-0.179006
LRRN1	-0.178997
PACSIN1	-0.17894
KLF3-AS1	-0.178898
CD200	-0.178196
SPON1	-0.177504
LRRC37A3	-0.177397
BTG1	-0.177077
MMP28	-0.177031
KCNK1	-0.176542
CLEC4A	-0.17653
SKIL	-0.176277
FOSL2	-0.175769
GABBR1	-0.175383
ABI3BP	-0.175343
LOC154761	-0.175315
PCDH9	-0.175307
RNASE4	-0.175145
AX747826	-0.174523
PABPC4L	-0.174506
C5orf20 /// TIFAB	-0.173021
PCDHB5	-0.172755
CYP4V2	-0.172496
CHI3L1	-0.172339
LOC145474	-0.172017
GLIPR1	-0.171508
SPON1	-0.171296
LOC101926967	-0.171075
C10orf25	-0.169812
HLA-DQA1 /// LOC100509457	-0.169398
KAL1	-0.168613
AX747132 /// RP11-458D21.1 /// RP4-791M13.3	-0.168462
SETBP1	-0.168371
CTD-2035E11.5	-0.167685
LOC285628 /// MIR146A	-0.166947
TAPT1-AS1	-0.166835
HIST2H2BE	-0.166653
NAP1L2	-0.16641
WDR49	-0.166305
FCRLA	-0.166177
RP11-373D23.2	-0.165788
VCAN	-0.165731
CD96	-0.165351
ZNF608	-0.165302
INADL	-0.165052
NKX3-1	-0.165038
C5orf56	-0.16479
RP11-48B3.4	-0.164765
PRSS2	-0.164612
VCAN	-0.164473
SPP1	-0.164331
NAV1	-0.164058
CREB5 /// LOC401317	-0.163412
LOC646778	-0.16337
KLF7	-0.163337
P2RY14	-0.163183
LOC100130458	-0.163165
ZNF471	-0.163047
PTP4A3	-0.162889
PRSS2	-0.16237
EGFEM1P	-0.162186
MIR5193 /// UBA7	-0.162153
TCP11L2	-0.162102
BEX5	-0.161852
FLJ38717	-0.16145
AIF1L	-0.161179
LOC100506922	-0.160526
CDH7	-0.160201
NAIP	-0.160179
ARHGEF26	-0.159641
HLF	-0.159515
NAV1	-0.159455
ITGB2-AS1	-0.159435
HCG11	-0.15882
SPTAN1	-0.158767
LINC00938	-0.158734
CALN1	-0.158623
PCDHGA4	-0.15841
LRRC16A	-0.158371
FAM214A	-0.158241
HHIP	-0.158161
LINC01122	-0.157872
STX3	-0.157681
FCRL3	-0.157446
MX2	-0.15669
IL18R1	-0.156649
COL5A1	-0.156533
COL5A1	-0.156357
SPIB	-0.156231
IL1R2	-0.155732
TCERG1	-0.155719
LOC101927451	-0.155715
FCRL1	-0.155704
RPL15	-0.155196
FOSL2	-0.155013
SH2D4B	-0.154988
FAM24B	-0.154664
LINC00960	-0.154571
LOC100996756	-0.154538
AR	-0.154377
PNMAL1	-0.154317
STARD4	-0.15391
ZNF532	-0.153832
HHIP	-0.153805
CLEC10A	-0.153462
ERG	-0.153083
MN1	-0.153076
SERPINA1	-0.153058
AASS	-0.153001
LILRA3	-0.152623
CYLD	-0.15236
ACKR3	-0.15222
TPR	-0.152057
FAM153A /// FAM153B /// FAM153C /// LOC100507387 /// LOC101928349 /// LOC101930363	-0.152056
NKTR	-0.151855
LCN10	-0.151816
MCOLN2	-0.15172
BC041363	-0.151462
STARD9	-0.151171
ARPP21	-0.151149
LYST	-0.151044
LINC00537	-0.150564
LOC100128751	-0.150438
VCAN	-0.150277
SBF2	-0.150269
TMEM170B	-0.15024
PGM5-AS1	-0.150036
GLT1D1	-0.149927
PDGFD	-0.149624
DICER1	-0.149608
MIR6883 /// PER1	-0.149444
IPW /// LOC101930404 /// PWARSN /// SNORD107 /// SNORD115-13 /// SNORD115-26 /// SNORD115-7 /// SNORD116-22 /// SNORD116-28 /// SNORD116-4	-0.149217
SIDT1	-0.148977
FAM129C	-0.148962
IRF4	-0.148918
GNLY	-0.148711
ATAD1	-0.148699
PTPRD	-0.14866
FYN	-0.148478
PDCD4	-0.147934
CTA-331P3.1	-0.147783
SATB1	-0.147636
TSPAN2	-0.147264
PRKCE	-0.146953
HGD	-0.146914
SPON1	-0.1468
ZFY	-0.146726
FAM133A	-0.146557
JAM2	-0.146362
MS4A1	-0.146358
KLF7	-0.146037
RNFT2	-0.145779
AHSA2	-0.145707
HIVEP3	-0.145698
ILDR2	-0.14562
SMAD4	-0.145224
HCG4	-0.145141
LIMS3-LOC440895 /// LOC100288570 /// LOC100507334 /// LOC440895	-0.144887
PCDH9	-0.144719
ABCB7	-0.144528
CACNA1A /// LOC100507353	-0.144515
SORL1	-0.144411
LINC00893	-0.144388
ENC1	-0.144363
GBP2	-0.144031
CDK13	-0.143996
CLDN12	-0.143947
NR4A3	-0.143925
PCNXL2	-0.143744
STK17B	-0.14361
SUPT20H	-0.143567
KLF7	-0.143269
DNAJC3-AS1	-0.143238
AQP9	-0.143103
LRRFIP1	-0.142992
RNF141	-0.142979
PLCB1	-0.142848
ABCA13	-0.142415
UQCC1	-0.142362
TCEA2	-0.141982
FTCDNL1	-0.141945
AKAP12	-0.141922
TFPI2	-0.141808
ZNF160	-0.141744
NRXN2	-0.141717
GPR176	-0.141537
ZCCHC11	-0.14146
LOC101927705 /// P4HA2	-0.141147
NBEA	-0.14079
KIAA0232	-0.14062
STX3	-0.140531
SP100	-0.140472
PPWD1	-0.140337
TMEM63A	-0.139959
BTLA	-0.139815
GPR84	-0.139777
CLEC12A	-0.139584
N4BP2L2	-0.139581
ANPEP	-0.139479
LOC101928198 /// MFAP3L	-0.139472
HS3ST3B1	-0.139412
COPA	-0.139228
MAGED4 /// MAGED4B /// SNORA11D /// SNORA11E	-0.139137
ATP9A	-0.138953
NR4A3	-0.138753
BCL6	-0.138696
FAM224A /// FAM224B	-0.138634
LOC101930150 /// NF1	-0.138171
ZNF302	-0.138066
BC048103 /// CSGALNACT1	-0.138048
EVC	-0.137977
IL18RAP	-0.137938
DZIP3	-0.137866
LRRC49	-0.137862
ECHDC2	-0.137727
CREB5	-0.137506
PTPRK	-0.137469
NLRP1	-0.137291
HLA-DRB4	-0.13696
TMEM158	-0.136805
CD1C	-0.136698
ISG20	-0.13668
GNB5	-0.136562
COBL	-0.136457
RBPMS	-0.136434
XRCC6	-0.136417
APBB1IP	-0.136226
SGMS2	-0.136181
SLC6A16	-0.136085
FTX	-0.135991
ARMCX4	-0.135775
ERAP2	-0.135619
HYI	-0.135136
SNRK	-0.135094
NDUFV2-AS1	-0.135065
SLC1A4	-0.134772
MICAL1	-0.134288
SULF2	-0.134167
MCEMP1	-0.134128
BRE-AS1	-0.133743
DIRAS3	-0.133711
RP11-846E15.4	-0.133597
MDK	-0.133446
ERV3-2	-0.133301
RP11-138A9.1	-0.133298
PRKCE	-0.133142
RNF150	-0.133119
SLC23A1	-0.132929
NEK1	-0.132663
ITFG1	-0.132631
CASC15	-0.132439
LOC101928143 /// LOC101930388 /// NUMB	-0.132293
C5	-0.132261
TFPI2	-0.132096
SCD5	-0.132078
PWAR6	-0.131965
BAALC	-0.13188
PVALB	-0.131728
RP3-525N10.2	-0.131572
F2RL2	-0.131328
LOC100996579	-0.130936
LOC286437	-0.130918
LOC441155 /// ZC3H11A	-0.130722
NR4A1	-0.130701
HDGFRP3	-0.130659
FAIM3	-0.13059
MSRB3	-0.13057
MYO5C	-0.130383
CXCL5	-0.130308
PPP2R2C	-0.130202
TBC1D19	-0.130112
CLEC7A	-0.130001
CCDC136	-0.129944
RNF213	-0.129753
CCDC15	-0.129533
FBN2	-0.129528
SYTL3	-0.129319
GRB14	-0.129313
NOD2	-0.129127
MAMDC2	-0.128893
AC073283.7	-0.128759
PPP1R16B	-0.128748
FAM129C	-0.128702
TNFSF4	-0.128503
FAM49B	-0.128338
RP11-190A12.8	-0.128073
RP11-305O6.3	-0.128064
FRMD3	-0.128005
KRT1	-0.127915
CALN1	-0.127896
PTPRE	-0.127884
PCBP1-AS1	-0.127768
TRO	-0.127741
PLAU	-0.127643
LOC100129447	-0.12764
KLRB1	-0.127636
TTTY15	-0.127623
NAV1	-0.12755
ZNF462	-0.127425
C15orf26	-0.127385
DHCR24	-0.127358
PRR16	-0.127319
PWAR6	-0.127079
AMIGO2	-0.127007
GZMA	-0.126959
HAL	-0.126738
NLRP3	-0.126736
BAALC	-0.1267
LDLR	-0.126599
MAP2K5	-0.126561
GPATCH2L	-0.12647
CTSO	-0.126469
RP11-355B11.2	-0.126226
UMODL1	-0.1261
AX746903 /// PDE5A	-0.126001
HAL	-0.125919
SRGAP2	-0.125851
SDK2	-0.125764
SHANK2	-0.125746
FAM129C	-0.125719
POMT1	-0.125712
IDNK	-0.125534
CYLD	-0.125532
GABPB1-AS1	-0.12546
S100A10	-0.125393
LIG3	-0.125379
CHI3L1	-0.125329
PRDM16	-0.125283
VCAN	-0.125243
BC069804 /// SMAD1	-0.125237
ATP10A	-0.125224
HCRP1	-0.125194
PRSS3P2	-0.125166
PDE4B	-0.125155
SEC31B	-0.125104
MIR5193 /// UBA7	-0.124941
RDX	-0.124898
PTGS2	-0.124842
MIR631 /// NEIL1	-0.124831
OLFML2A	-0.124778
STK32B	-0.124772
CXorf24	-0.124746
NSUN7	-0.124649
ZNF532	-0.124627
C9orf72	-0.124608
IL2RB	-0.124584
TSPYL2	-0.124533
LINC00173	-0.124428
NSUN4	-0.124427
CAPZA1	-0.124385
WIF1	-0.124374
SYT11	-0.124363
RAB7B	-0.124253
GLOD5	-0.124191
NAIP	-0.124141
BCL6	-0.123949
SLITRK5	-0.123898
SLCO4C1	-0.123856
HMHB1	-0.123537
SPOCK2	-0.123266
AMN1	-0.123174
BC045789	-0.122971
DACH1	-0.122932
RP11-196G18.24	-0.122878
MAGI2-AS3	-0.122763
GVINP1	-0.122663
AURKB	-0.122579
PTPRC	-0.122503
RPA4	-0.122492
PCSK5	-0.122248
SH3RF3	-0.122129
DNAJC3	-0.122082
ASPRV1	-0.122055
LAMP5	-0.121945
TRIM73 /// TRIM74	-0.121927
LOC100130476	-0.121609
BLK	-0.121501
NSMCE4A	-0.121352
AL833181	-0.121297
KCNK10	-0.121287
HBP1	-0.121261
IGHM	-0.121255
FIG4	-0.12123
KCNQ1OT1 /// LOC101927338	-0.121228
TLR2	-0.121175
LOC100507472 /// PCSK6	-0.121154
CD19	-0.121116
SAMD12	-0.121064
BC040901 /// CTC-241N9.1 /// LOC100996419	-0.120991
MAGI2	-0.120903
COL8A2	-0.120873
RP11-568N6.1	-0.120838
TIFAB	-0.120729
SPATA13	-0.120607
TTC9C	-0.120518
LOC100270804	-0.120506
THSD7A	-0.120469
GUCY1A3	-0.120293
ID2 /// ID2B	-0.120096
ZNF660	-0.120081
TTLL5	-0.120001
LOC101927933 /// LRRC8C	-0.119923
MPPED2	-0.119915
FAM134B	-0.119807
SLC4A4	-0.119676
KLF12	-0.119665
NXPE3	-0.11957
LINC01215	-0.119532
GBP3	-0.119506
RASSF8	-0.119504
ADAM28	-0.119447
ZNF404	-0.119444
RP11-158G18.1	-0.119434
DKFZP434L187	-0.119171
CXCL5	-0.118924
LARP7	-0.118847
PDE4D	-0.118841
AX746903 /// PDE5A	-0.118801
ZNF709	-0.118698
GABPB1-AS1	-0.118606
ISG20	-0.118585
FAT3	-0.118534
NAV1	-0.118398
PARVG	-0.118327
CACHD1	-0.11816
NEGR1	-0.118156
FOSL2	-0.118095
LOC100505564	-0.117894
PRCD	-0.11786
PSMA3	-0.11784
GCSAML-AS1	-0.117789
DAPK1-IT1 /// DAPK1-IT1	-0.117714
CNN1	-0.117677
GLIPR1	-0.117676
PDP1	-0.11766
AHRR	-0.117589
SLC1A6	-0.117587
RP11-111M22.4	-0.117507
UBXN7-AS1	-0.117396
COL5A1	-0.117346
APOBEC3A /// APOBEC3A_B	-0.117312
SOCS2-AS1	-0.117124
LOC100130219	-0.117116
ZDHHC21	-0.117098
MTMR14	-0.116967
KRBA2	-0.116966
AGPAT9	-0.116913
NPW	-0.11688
KIN	-0.116853
ITGB8	-0.116719
LINC01004	-0.116693
TNRC6B	-0.11667
H2AFJ	-0.116649
FLJ10038	-0.116327
SSBP2	-0.116243
RAB33A	-0.116225
SP100	-0.116069
LOC284513	-0.116061
IPW /// LOC101930404 /// PWARSN /// SNORD107 /// SNORD115-13 /// SNORD115-26 /// SNORD115-7 /// SNORD116-22 /// SNORD116-28 /// SNORD116-4 /// SNRPN	-0.116
EML6	-0.115934
RASSF6	-0.115806
KCND3	-0.115777
HDGFRP3	-0.115699
FYN	-0.115663
UTY	-0.115632
GNG11	-0.115601
LINC00899	-0.115568
ARHGAP5	-0.115564
ARHGEF7	-0.115521
MYOZ3	-0.115489
AC144652.1	-0.115439
SP110	-0.115373
ORM1 /// ORM2	-0.115321
DTWD1	-0.115319
LOC100134937	-0.115259
LOC100129518 /// SOD2	-0.115205
HIST1H2BG /// HIST1H2BJ	-0.115185
CALR	-0.115175
CCDC91	-0.115126
MED13L	-0.115086
MMP2	-0.115023
PIGC	-0.114946
ZNF818P	-0.114718
LOC389834	-0.114661
PPP1R14C	-0.114603
HLF	-0.11454
GCSAM	-0.114536
E2F7	-0.114425
CYYR1	-0.114335
GPRIN3	-0.114016
F5	-0.114012
ZFHX3	-0.11396
MAPKBP1	-0.113825
TMEM156	-0.113733
NDUFB6	-0.113638
STAG3L3	-0.113615
NAIP	-0.11343
TBC1D22B	-0.113333
FAM3C	-0.113166
HLA-DRB1 /// HLA-DRB3 /// HLA-DRB4 /// HLA-DRB5 /// LOC100996809	-0.113122
SERPINB6	-0.113107
ZNF462	-0.113005
TPR	-0.112961
ERP27	-0.112952
ANKRD22	-0.112945
DMXL2	-0.112919
MSRB2	-0.112909
NKTR	-0.112903
N4BP2L2	-0.112893
PIK3CG	-0.112857
MCTP1	-0.112844
LRRK2	-0.112817
OBSL1	-0.112648
NHP2L1	-0.112503
2004-08-01	-0.112488
BC022568 /// CTC-265F19.1	-0.112486
CD109	-0.112394
ABCA13	-0.112157
CCDC81	-0.112131
SSBP2	-0.112087
THUMPD3-AS1	-0.112041
PPP1R16B	-0.112035
CD37	-0.111985
IL17RA	-0.111887
CAHM	-0.111793
TCTEX1D1	-0.111766
NELL2	-0.111743
RP11-10K16.1	-0.111731
LOC100996724 /// LOC100996761 /// LOC101929792 /// LOC101930416 /// PDE4DIP	-0.111724
DAPP1	-0.111704
BCL2A1	-0.111592
SLC25A36	-0.111459
RBPMS	-0.111386
LOC100291666	-0.111346
B3GAT2	-0.111246
DND1	-0.111208
C8orf60	-0.111113
SIAH1	-0.111099
RP11-258C19.7	-0.11083
ST6GAL2	-0.110688
AVPR1A	-0.110599
PPP1R10	-0.110598
DCAF16	-0.110579
DDO	-0.110561
KRR1	-0.110551
CASP1	-0.110464
ST3GAL6	-0.110372
GXYLT2	-0.110359
LY6G5C	-0.110279
PLD4	-0.110269
PXDN	-0.110207
AKAP12	-0.109998
NAALADL1	-0.109955
DZIP3	-0.109946
KCNJ15	-0.109926
ABCB1	-0.109881
RDH5	-0.10987
PRKD1	-0.109753
ZBTB20	-0.10943
UBE3A	-0.109397
TSPAN5	-0.109374
PDGFA	-0.109355
LRRN4	-0.109355
PADI2	-0.109222
CAPG	-0.109195
RP11-28F1.2	-0.109186
HCG11	-0.109126
SORL1	-0.109091
ERG	-0.109076
USPL1	-0.109074
GPR183	-0.109043
ZNF652	-0.10901
PIK3CG	-0.109007
LINC00965	-0.108958
SPAG1	-0.108954
CELF2	-0.108945
OLR1	-0.108765
GLIPR1	-0.108569
ABCB1 /// ABCB4	-0.108534
RECQL	-0.108503
PRR5L	-0.108482
TRO	-0.108468
GTF2IRD2	-0.108381
VAMP1	-0.108343
KIAA0196	-0.108239
SLC35G2	-0.108231
MAGED4 /// MAGED4B /// SNORA11D /// SNORA11E	-0.108168
LOC100132891	-0.108079
DQ592442	-0.108058
KLRC4-KLRK1 /// KLRK1	-0.108033
SLC35E2 /// SLC35E2B	-0.108009
PFKFB2	-0.107982
PPM1J	-0.107897
TM4SF1	-0.107835
LOC101929538	-0.107829
AASS	-0.107827
CREB3L1	-0.10774
IRS1	-0.107675
LOC101928403	-0.107635
ZBTB10	-0.107631
KLF8	-0.107613
LOC440934	-0.107599
PRF1	-0.107593
CLEC2D	-0.107558
EMR2	-0.107532
LOC101928288	-0.10741
VAT1L	-0.107366
CCL28	-0.107289
AKT3	-0.107254
FAM134B	-0.107215
VIM	-0.107054
BC044596	-0.107044
SALL4	-0.106971
SP110	-0.106947
EXOC3	-0.106923
ATP8B4	-0.106851
HLA-DQB1	-0.106811
FLJ38379	-0.10681
TTC7A	-0.106714
LILRA4	-0.106695
JUN	-0.106655
SLC6A4	-0.106594
SEPT2	-0.106555
ALOX5	-0.106541
ZNF254	-0.106466
HGD	-0.106383
SLC6A4	-0.106352
NAPSB	-0.106182
NKTR	-0.106151
SSBP2	-0.106145
NKG7	-0.106124
TIGD1	-0.106115
TPP2	-0.106105
TRERF1	-0.106087
CD96	-0.105963
BICD1	-0.10589
POMZP3	-0.105776
ENKUR	-0.105756
ARPP21	-0.105745
RASGEF1A	-0.105656
LCK	-0.105538
CAMTA1	-0.105385
PAPLN	-0.105366
PTCH1	-0.105328
VNN2	-0.105267
VNN1	-0.10523
LOC101928865	-0.105131
ZFYVE16	-0.105128
GPR128	-0.105048
SYT11	-0.105045
SKIL	-0.104984
LPAR2	-0.10498
ERV3-1	-0.104876
XIRP2	-0.104869
NXPE3	-0.104835
VASH2	-0.10476
SIK3	-0.104754
ZCCHC18	-0.104739
POU2F2	-0.10459
KLRD1	-0.104501
LINC00853	-0.104461
SYNJ2	-0.104414
TMEM52B	-0.104371
BPTF	-0.104328
MRAP2	-0.104325
TNFAIP3	-0.104313
ARHGEF7	-0.104264
RHOU	-0.104204
PCDH9	-0.104138
MPZL2	-0.104115
RRAGB	-0.104111
MPPED2	-0.104055
SYNE1	-0.104053
RP11-680G24.5	-0.10403
LOC284373	-0.104016
TMC7	-0.10399
CAMK2D	-0.103972
SLC25A36	-0.103931
PLK2	-0.103895
RP11-50E11.3	-0.103814
LAMB2	-0.103796
AGAP4	-0.103719
RNF212B	-0.103551
SLC36A4	-0.103542
FAIM3	-0.103501
ABI2	-0.103486
WDR20	-0.103458
LOC101928198 /// MFAP3L	-0.103407
PSTPIP1	-0.103323
BBX	-0.103263
ZEB1-AS1	-0.103263
PALD1	-0.103243
ATL1	-0.103188
INPP5D	-0.103174
PTP4A3	-0.103152
BICD1	-0.103126
LINC00960	-0.103004
LOC100507535	-0.102939
ARSD	-0.10284
EPG5	-0.102823
BC042372 /// RP11-45P15.4	-0.102744
ABCB1	-0.10271
DOCK10	-0.102705
TMEM67	-0.102704
PHLDB2	-0.102667
STAG1	-0.10266
AKAP11	-0.10264
IRS1	-0.102637
ETV3	-0.102541
ZNF883	-0.102505
FOSL2	-0.102415
LTBP3	-0.102396
SYNE2	-0.102348
C5orf56	-0.102329
ARHGAP27	-0.102302
GFM1	-0.10225
TRO	-0.10223
PADI4	-0.102193
LURAP1L	-0.102127
PHACTR1	-0.102079
UTY	-0.102052
ANP32A-IT1	-0.102052
HEATR5B /// HEATR5B	-0.101972
SEPT9	-0.101958
ITFG1	-0.101888
MGAT4A	-0.10185
HNRNPC	-0.101845
HIVEP2	-0.101774
WNK1	-0.101753
BCAS4	-0.101697
MPDZ	-0.101639
DUSP4	-0.101632
FCRL1	-0.101568
OAS3	-0.101566
CABLES1	-0.101506
KLF9	-0.101449
PLGLB1 /// PLGLB2	-0.101344
KANSL1-AS1	-0.101258
BICD1	-0.101245
GLIPR1	-0.10118
CBR3	-0.101172
GIPC2	-0.10113
NFIL3	-0.101094
IL7R	-0.101072
SAMD3	-0.10107
LINC00936	-0.101055
PPFIBP1	-0.100967
LINGO2	-0.10095
ARHGEF40	-0.100938
EPHB1	-0.100891
STRBP	-0.100794
ITGAX	-0.100786
MIR155 /// MIR155HG	-0.100783
RUFY2	-0.100746
ANKRD44	-0.100481
GPR132	-0.100469
HBEGF	-0.100461
HIST1H2AG /// HIST1H2AH /// HIST1H2AI /// HIST1H2AK /// HIST1H2AL /// HIST1H2AM	-0.100349
DOCK1	-0.100348
HHIP-AS1	-0.100282
MAML2	-0.100281
IL6	-0.100232
VASH2	-0.100194
OSER1-AS1	-0.100148
ZMIZ1	-0.100145
GLIPR1	-0.100144
NAALADL1	-0.100077
C15orf52	-0.100074
AREG	-0.100033
ZNF350	-0.099999
CRISP2	-0.0999941
INTS10	-0.0999699
VNN3	-0.099965
IDS	-0.0999175
AHSA2	-0.0998876
HLA-DQB1 /// LOC101060835	-0.0998617
DNAH12	-0.0998025
LOC100506851	-0.0997625
GAS7	-0.099732
CRISP3	-0.0996213
STK38	-0.0996169
HDAC9	-0.0995753
PRKG1	-0.0994635
CLEC2D	-0.099445
DOK4	-0.0994358
RECQL	-0.0994317
C10orf35	-0.0993231
SORL1	-0.0993114
CYLD	-0.0992955
TMEM154	-0.0992394
LINC00926	-0.099146
FAAH	-0.0990992
RASSF2	-0.0990409
AJ420595 /// GOPC	-0.0989724
DLEU2	-0.0989524
SMA4	-0.0989467
CCL20	-0.0988815
AFAP1	-0.0988543
PBXIP1	-0.098838
FILIP1L	-0.0987027
JUP	-0.0986942
LOC102723918	-0.0986664
ARHGEF40	-0.0986306
TREM1	-0.098586
BCL11B	-0.0985533
TTC14	-0.0985093
SGSM2	-0.098503
LRRC16A	-0.0984804
ZBTB10	-0.0984793
CYYR1	-0.0984184
SEPSECS	-0.0983898
MAN2A1	-0.0983316
OAF	-0.0982621
IDI1	-0.0982545
FGR	-0.0981953
ZMAT1	-0.0981723
AUTS2	-0.0981614
LOC202181	-0.0981303
CD8A	-0.0980713
SLC25A27	-0.0979167
AC114752.3	-0.0977325
LINC00528	-0.0976888
NKTR	-0.0976287
SLC16A7	-0.0975633
TAPT1	-0.0975347
TTC7A	-0.0974723
SENCR	-0.0974569
TMEM261	-0.097447
KIDINS220	-0.0974135
SUPT3H	-0.0973344
IRF8	-0.0973335
DPYSL2	-0.0973119
RAB15	-0.0972919
HERC3 /// LOC101929134	-0.0972616
GPSM2	-0.0972533
ZNF814	-0.0971802
KIF7	-0.0970965
CYP2U1	-0.097013
ZNF638 /// ZNF638-IT1	-0.0969856
AVPR1A	-0.0969802
BAIAP2-AS1	-0.0969343
XAF1	-0.0968996
ZNF224	-0.0968247
CDA	-0.0967901
PRKCH	-0.0966555
BMS1P6	-0.0964832
DLG1	-0.0964377
MBNL1-AS1	-0.0964116
NSMCE4A	-0.0963255
CD93	-0.0962922
RAB30-AS1	-0.0961454
GABPB1-AS1	-0.0961263
LILRA1	-0.0960869
CYGB	-0.095879
DSERG1	-0.0957492
MAP3K7	-0.0957414
HRK	-0.0957093
LGALS2	-0.0954756
DENND5B	-0.0954128
KIAA1033	-0.095402
SGTB	-0.0953978
ITGAL	-0.0953756
GK5	-0.0952522
RP11-140I16.3	-0.0952166
ZDHHC21	-0.0951773
AX747730	-0.095171
HLF	-0.0950833
LIG4	-0.0950547
NXPE3	-0.0950245
SH2D3C	-0.0950115
STEAP4	-0.0949902
FBLN5	-0.0949844
ITGB2-AS1	-0.0949771
ASGR2	-0.0948564
FILIP1L	-0.0947968
PGAP1	-0.0947757
IRAK2	-0.0947714
TRAM1L1	-0.0947644
NCRNA00185 /// TTTY14	-0.0947213
TM4SF1	-0.0946748
NEDD9	-0.0946677
ELP2	-0.0946344
MSRB3	-0.0946295
MEGF6	-0.0946289
PARD3	-0.0946036
IQGAP2	-0.0945478
MIR646HG	-0.0945452
MIPOL1	-0.0945353
ARGLU1	-0.0945239
LOC100130992	-0.0945157
RNF175	-0.0944991
INHBA	-0.0944962
ZAP70	-0.0944809
CLEC4E	-0.0944536
CD22	-0.0944364
FGF9	-0.0944325
RP11-258C19.7	-0.0944221
HVCN1	-0.0944034
TSPAN2	-0.0943959
CLIP4	-0.0943414
WDR61	-0.0943322
INADL	-0.0943316
OAS2	-0.0943254
FAM126B	-0.094319
SIPA1L1	-0.0942275
SLC35F3	-0.0942229
LTBP4	-0.0941196
AIM1	-0.0940673
ZFYVE16	-0.0940607
IL17D	-0.0939805
DLG1	-0.0939551
LOC101928274 /// VSIG10	-0.0939365
GBP4	-0.0938841
SPRY1	-0.0938723
TPM4	-0.0938672
MAGI2-AS3	-0.0938496
TUB	-0.0938467
CTD-2083E4.7	-0.0937589
CCR5	-0.0936603
NREP	-0.093658
PKM	-0.0936445
RFX3	-0.0936167
ETS2	-0.0935982
TCL1A	-0.093573
ID2	-0.093549
PGAP1	-0.0935415
GZMK	-0.0934894
LOC100289230	-0.0934021
LRCH3	-0.0933595
SNRK-AS1	-0.0933566
PLEKHO1	-0.0933228
LOC100505501	-0.0933192
MGAT4A	-0.0933117
LOC101060747 /// PDPK1	-0.0933108
AP5B1	-0.0931235
SPOCD1	-0.0931113
AC009237.8 /// AK055967	-0.0930795
ITGAM	-0.0929253
FASTKD2	-0.0929079
NCOA3	-0.0928872
DDX11L2	-0.0928859
TFEC	-0.0928571
SH3TC1	-0.0928031
ARMCX5-GPRASP2 /// GPRASP2	-0.0927906
LINC01252	-0.0927877
DDHD1	-0.092778
CCDC152	-0.0927695
SLC12A2	-0.0927384
IBA57	-0.0927016
KCNMB1	-0.0926715
FAM212B-AS1	-0.0926021
VNN1	-0.0925809
DENR	-0.0924807
KLF12	-0.0924468
ZBED5-AS1	-0.0924032
S100A9	-0.0923919
HECTD4	-0.0922874
IL6R	-0.092203
MAGEE1	-0.0921961
NAPSB	-0.0921153
MAGEE1	-0.0920962
PDE4B	-0.0919348
DNTT	-0.0919173
DPH5	-0.091887
INO80C	-0.0918749
HLA-DOB	-0.0918482
SGCB	-0.0918021
OFD1	-0.0917284
S100A12	-0.0916775
ZYX	-0.0916688
CDKN1C	-0.0916175
LOC102724356	-0.0915994
ABHD15	-0.0915771
ARNTL2-AS1	-0.0915313
ZNF467	-0.0914962
LINC00478	-0.0914423
SELL	-0.0914005
AKT3	-0.0913162
LOC101930150 /// NF1	-0.0913116
ZBTB21	-0.0912385
HIPK2	-0.0912314
KIAA1731	-0.0912246
IER3	-0.091221
CDK12	-0.0911997
STAT3	-0.0911522
LOC100132057	-0.0911409
H2AFY	-0.0911387
IGHV1-69	-0.0911383
ODF3B	-0.0911343
ST7L	-0.0911059
LOC100131541	-0.0911013
CLNK	-0.0910516
GTF2H2B	-0.0910335
TMED6	-0.0909021
LOC284837	-0.0908871
LOC102724316 /// PTCHD3P1	-0.0908378
YIPF4	-0.0907482
MX1	-0.0906776
LRP6	-0.090675
BACH2	-0.090672
PRKCD	-0.0906589
GALT	-0.0906498
BEND5	-0.0906382
GAB1	-0.0906107
CCDC50	-0.0905769
DCAF4	-0.0905594
NR4A3	-0.0905446
LOC101929497	-0.0904974
MIR6125 /// USP15	-0.0904764
GZMH	-0.0904734
DIP2B	-0.0904661
MGAM	-0.0904403
RP11-314N13.3	-0.0902897
ACSM3	-0.0902777
PPP2R5A	-0.0902641
RAB15	-0.0901804
RBM11	-0.0901759
ACPP	-0.0901741
PLCB4	-0.090145
CLEC4A	-0.0900936
NIPSNAP3B	-0.0900707
VEPH1	-0.0900317
RDX	-0.0900024
KDM5A	-0.0899798
VEPH1	-0.0899659
IL6R	-0.0898995
ARPP21	-0.0898871
RIN2	-0.0898228
KCNE1L	-0.0898188
CTNNA3	-0.0898077
PIGN	-0.0897153
LSP1	-0.0896832
CORO2B	-0.0896514
GNG8	-0.0896205
NPDC1	-0.0896132
FAM173B	-0.0895959
ZNRD1-AS1	-0.0894712
TRDMT1	-0.0893931
GEM	-0.0893632
GPR126	-0.0893581
CYLC1	-0.0892273
HOPX	-0.0892127
OPTN	-0.089202
SMAD7	-0.0892014
AEBP1	-0.0891547
C8orf44	-0.0891124
H1F0	-0.0891118
NLRP12	-0.0891049
ZNF302	-0.0890325
ZNF678	-0.0890302
MINOS1P1	-0.0889608
CALCOCO2	-0.088906
DGKE	-0.0888015
PHF14	-0.0887368
RBPMS	-0.088718
DNTT	-0.088703
SGK494	-0.0886906
ZNF654	-0.0886693
ARPC4 /// ARPC4-TTLL3 /// TTLL3	-0.0886625
TRIP12	-0.0886338
TNFRSF10C	-0.088595
TLK1	-0.0885834
DNASE1	-0.0885302
RNF213	-0.0885119
GNAO1	-0.0884592
FCRL2	-0.0883783
PDCD4-AS1	-0.088255
EPHA1-AS1	-0.0882049
NRXN3	-0.0881427
RP11-96K19.4	-0.0881339
DND1	-0.0881268
FAM105A	-0.0881086
A1CF	-0.0881037
THAP6	-0.0881025
NCR3LG1 /// RP1-239B22.5	-0.0880768
ANKRD44	-0.0880564
ADAM28	-0.0880291
MYO5B	-0.087991
SYNE2	-0.0879874
NFIB	-0.0879777
SGIP1	-0.0879708
ABHD17C	-0.0879572
CREB5 /// LOC401317	-0.0879246
KPNA1	-0.0879182
GUCA1B	-0.0879078
ATG16L2	-0.0878357
STK4-AS1	-0.0877198
TBC1D32	-0.0876992
SLC25A29	-0.0876455
NAV1	-0.0876333
SLC16A6	-0.0876227
GFI1	-0.0875708
LRRC8B	-0.0875228
PLA2G4C	-0.0874331
HERC4	-0.0874185
SAMD8	-0.0874074
DNM1	-0.0874044
TFEC	-0.0873519
N4BP2L2 /// U50535	-0.0872376
ARHGAP44	-0.0872157
NPY	-0.0871494
RP11-999E24.3	-0.0871309
TPR	-0.087103
MAP3K7	-0.0870966
RECQL	-0.0870732
CYSLTR1	-0.0870212
HSD17B12	-0.0870047
FAM149A	-0.0869572
GSK3B	-0.0869572
GCH1	-0.0869179
KLF5	-0.0868868
TBRG1	-0.0868793
METTL21B	-0.0868124
NDUFB4	-0.0867948
PDE7A	-0.08679
FAT4	-0.086742
PDK1	-0.086614
FARSB	-0.0865614
PDCD6	-0.0865395
SLC25A37	-0.0864848
TRH	-0.0864737
RP11-209D14.2	-0.08647
LINC01126	-0.0864153
RLTPR	-0.0863924
PCBD2	-0.0863653
SYCE3	-0.0863518
RP11-708J19.1	-0.0863375
CYB561D2	-0.0863374
LRCH3	-0.0862859
AKT2	-0.0862697
SFXN3	-0.0861956
RASSF8-AS1	-0.0860615
ADCY9	-0.0860548
ACY3	-0.0860313
TM2D1	-0.0860258
MYEF2	-0.0859866
ASB9	-0.0858911
ELP2	-0.0858149
FLT3	-0.0857896
SH2B2	-0.0857544
SUN2	-0.0857542
ATP8A1	-0.0857029
RP11-672L10.6	-0.0856994
NAPA	-0.0856713
LOC100507577 /// LONP2	-0.0856415
BMX	-0.08561
FOXO6	-0.0855736
TMEM39A	-0.0854965
SEMA4A	-0.0854952
TCIRG1	-0.0854617
NIN	-0.0854541
ILF3-AS1	-0.0854304
TCL1A	-0.0854284
DNTT	-0.0853975
SLC8A1-AS1	-0.0853159
CYLD	-0.0853001
NAV1	-0.0852628
DFNB59	-0.0852478
BIRC3	-0.0852194
TGOLN2	-0.0852115
CTNNAL1	-0.0850807
CSF3R	-0.085079
PSMB2	-0.0850423
BICC1	-0.0850245
BAIAP2-AS1	-0.0850206
ZNF91	-0.0849776
RPRD1A	-0.0849768
ACSL6	-0.0849364
PSRC1	-0.0849314
PTGS1	-0.0849277
IGHD	-0.0849054
SPATA6	-0.0848644
SLC8A1-AS1	-0.0848441
CLEC4D	-0.0848334
SPTAN1	-0.0848248
UTY	-0.0848177
CTTN	-0.0848147
LOC401134	-0.0847103
CASP4	-0.0847015
SUGT1P1	-0.0846851
DUSP6	-0.0846341
MBD5	-0.0846263
FBP1	-0.0846151
ARPP21	-0.0845352
PIK3CG	-0.0845307
LTB	-0.0845179
ITK	-0.0844808
ZBTB20	-0.0844494
NDUFA5	-0.0844383
BEX2	-0.0844303
TMED10	-0.0843846
HGSNAT	-0.0843034
CD44	-0.0842811
AGTPBP1	-0.0842757
ERMN	-0.0842385
LYST	-0.0841988
RP11-846E15.2	-0.0840863
PGLYRP1	-0.0840625
GXYLT2	-0.084059
PHACTR1	-0.0840312
LEFTY1	-0.0839628
RP11-846E15.2	-0.083956
SOAT1	-0.0839309
CALCOCO1	-0.0838928
PTPRD	-0.0838538
ZNF697	-0.083844
DDX58	-0.0838126
USP7	-0.0837371
HPGD	-0.0836757
BMS1P5	-0.0835727
LOC646014	-0.0835363
MS4A1	-0.0835113
ORM1	-0.0835045
ZNF827	-0.0834265
STK38	-0.083408
BTG2	-0.0833272
HIST1H2BC	-0.0833165
FAM169A	-0.0833115
BTC	-0.0832944
TRPS1	-0.0832914
CAND1	-0.0832797
LIG4	-0.0832427
DGKE	-0.0832158
LOC100506289	-0.0832052
PARD6A	-0.0832007
OXR1	-0.0831219
HTATIP2	-0.083107
CD53	-0.0830722
SLC18A2	-0.0830328
LINC00662	-0.0829693
FSD1L	-0.0829645
SH2D1B	-0.0829273
SRGAP2B /// SRGAP2C /// SRGAP2C	-0.0829239
LNPEP	-0.0828638
MAP3K7	-0.0828386
PRKAG2	-0.0827834
AC016831.7	-0.0827666
LOC728613 /// PDCD6	-0.082725
MAP1B	-0.0826721
IFIH1	-0.0826485
DKFZp451A211 /// LOC101928841	-0.0826425
PCSK7	-0.0826272
RBM6	-0.0825933
FAM171B	-0.0825712
C7orf31	-0.0825556
FYN	-0.0825441
KPNA1	-0.0825406
HIVEP3	-0.0825034
ST3GAL6	-0.0824319
TRPC1	-0.082395
GSAP	-0.0823942
IL2RA	-0.0823807
SSBP2	-0.0822836
TEP1	-0.0822577
PHLDB2	-0.0822297
DOCK8	-0.0822106
PKI55	-0.0821709
PMS2L2	-0.0820554
AF007147	-0.0820418
AK9	-0.0820315
TM2D1	-0.0820228
FLJ31306	-0.0819544
IRF7	-0.0819501
C1orf186 /// LOC100505650 /// LOC101929219	-0.0819444
RGS6	-0.0819411
CALN1	-0.0819305
THBS1	-0.0818929
DCUN1D3	-0.0818837
TRPS1	-0.0818443
SMARCA1	-0.0818037
WDFY2	-0.081802
HDGFRP3	-0.0817602
ZBTB10	-0.0817554
CD24	-0.0816684
PHC3	-0.0816647
NRXN2	-0.0816619
MAN1B1-AS1	-0.0816591
PTPRF	-0.0816044
C2orf68	-0.0815985
CCNG2	-0.0815435
SPAG8	-0.0815408
EFHC1	-0.0815304
TPP2	-0.0815046
EFCAB2	-0.0814724
SAMSN1	-0.0814496
SEC61A2	-0.0814302
ARIH1	-0.0814256
CFDP1	-0.0814234
ZXDC	-0.0814168
IGHD3-16 /// IGHD3-16 /// IGHG1 /// SKAP2	-0.0813993
WNT2B	-0.0813983
DAPP1	-0.0813966
SLC16A2	-0.0813925
EPM2AIP1	-0.0813798
MYO1B	-0.0813318
ARHGEF7	-0.0812471
COA1	-0.081209
SCML4	-0.081137
IL17RA	-0.0810812
FGF2	-0.0810401
TRIM34 /// TRIM6-TRIM34	-0.0810304
ADAM10	-0.0809995
WISP1	-0.0809935
LRRFIP2	-0.0809357
C14orf28	-0.0809242
GNAS	-0.0809068
CYLD	-0.0808975
FBXO22	-0.0808765
ST14	-0.0808524
RUNDC3B	-0.0807964
CDKN1C	-0.0807538
LRRFIP1	-0.0807111
MME	-0.0806685
E2F2	-0.0806443
HACE1	-0.0806365
RP11-194N12.2	-0.0806037
MGAT4A	-0.0805956
USP25	-0.0805908
GEN1	-0.0805699
JUN	-0.0805333
SLC24A4	-0.0804812
STYK1	-0.0804122
OSBP	-0.0803895
H2BFXP	-0.0803683
LINC00470	-0.0803618
SVIL	-0.0803602
SOCS4	-0.0803191
ITPR3	-0.0802661
TPT1P8	-0.0802463
KDM4C	-0.0802403
RC3H1	-0.0802344
PIK3C3	-0.0802181
PAG1	-0.080195
KPNA1	-0.080158
RP11-486G15.2	-0.0800822
DZIP1	-0.0800247
KIF5C	-0.0799851
KCNA3	-0.0799583
ABCC13	-0.0798902
SLCO3A1	-0.0798645
ZNF606	-0.079858
WASF1	-0.0798541
CLEC4D	-0.0797534
LOC102724587	-0.0796783
IDS	-0.0796683
PMAIP1	-0.0796667
NLRP3	-0.0796309
LILRB2	-0.0795772
ARAP2 /// LOC101928667	-0.0795563
CEP85L	-0.0795537
AC024560.2	-0.079496
POU2F2	-0.079485
PTPRS	-0.0794441
RP13-270P17.3	-0.079428
SPAG5-AS1	-0.0794188
KIAA1683	-0.0793728
SAMHD1	-0.07933
STK17B	-0.0793135
CD79A	-0.0792552
CUX2	-0.0792489
ANTXR2	-0.079241
SIPA1L1	-0.0792348
CLMN	-0.0792326
AC068039.4	-0.0791999
APPL1	-0.0791975
BCL3 /// MIR8085	-0.079194
TRPC1	-0.0791679
SLC15A2	-0.0791057
TAF9B	-0.0791
PXDN	-0.0790888
ABI1	-0.0790557
QKI	-0.0790454
KIAA1468	-0.0789713
TGFBR1	-0.0789672
SYK	-0.078961
SLCO3A1	-0.0789562
PHLDA1	-0.078949
FLJ42351 /// LOC101930279	-0.0788917
VPS8	-0.078831
CES1 /// LOC100653057	-0.0787944
PARD3	-0.0787826
LOC101927137 /// SCLT1	-0.0787451
FLJ35934	-0.0786946
GALNT5	-0.0786868
CDC14A	-0.0786794
LIMS1	-0.0786781
SH3RF1	-0.0786439
CYTIP	-0.0786361
TCP11L2	-0.0786306
RHBDF1	-0.0786101
MST1	-0.0785905
GRAMD1B	-0.0785649
ZNF678	-0.0785493
BICD1	-0.0785458
FLI1	-0.0785396
PMAIP1	-0.0785116
SETMAR	-0.0785054
PCSK5	-0.0784535
ANKRD13D	-0.0784108
MCTS1	-0.0783894
WDR41	-0.0783695
SFT2D3 /// WDR33	-0.0783602
MSRB3	-0.078323
ATG16L2	-0.0782717
LINC01115	-0.078267
RCAN3	-0.0782607
LOC100996724 /// LOC100996761 /// LOC101929792 /// LOC101930416 /// PDE4DIP	-0.0782034
DISC1 /// TSNAX-DISC1	-0.0781661
TCF7L2	-0.0781638
NUDT3	-0.0781538
MAP3K2	-0.0781273
UST	-0.0781255
L3MBTL3	-0.0781096
RAB18	-0.0781006
AK021977	-0.0781
LOC101928274 /// VSIG10	-0.0779791
MALT1	-0.0779692
BRWD1	-0.077968
IDS	-0.0779674
IL3RA	-0.0779163
PARVG	-0.0779058
CXCL6	-0.0779023
LOC100507073	-0.07789
CTNNA3	-0.0777504
CIC	-0.0777174
RNASE6	-0.0777037
DGAT2	-0.0776952
HLA-DOA	-0.077639
EML3	-0.0776179
TMX3	-0.0774923
LOC102725017	-0.07744
AFAP1-AS1	-0.0774354
MIR6845 /// NRBP2	-0.0774291
LDOC1	-0.0774072
CASK	-0.0773838
ID2	-0.0773681
ZBTB20	-0.0773617
KLHDC1	-0.0773315
KIAA1033	-0.0773189
UQCC1	-0.0772997
VILL	-0.0772824
CBL	-0.0772384
EFHC1	-0.0772273
SNRPN /// SNURF	-0.0771982
ABCC6 /// LOC101930322	-0.077154
NXPE3	-0.0771381
CERK	-0.0771337
C15orf48	-0.0771322
BSDC1	-0.0771302
FAM107B	-0.077111
IREB2	-0.0770255
FBXL13	-0.0770041
MAP3K7	-0.0769902
SCAND2P	-0.0769901
CFHR4	-0.0769586
STRN	-0.0769519
LAMA3	-0.0769281
RP11-212P7.2	-0.07691
LOC441081	-0.0768894
DOCK8	-0.076885
BIN1	-0.0768187
LINC01268	-0.0768042
EMILIN2	-0.0767907
PAK1	-0.0767757
PCMTD2	-0.0767653
TNFAIP3	-0.0767618
CLIC6	-0.0767422
LTBP4	-0.0767229
SEPSECS-AS1	-0.0767174
LOC142937	-0.0766365
CD52	-0.0766359
ABCC13	-0.0766171
AR	-0.0766138
DZIP3	-0.0766126
WASIR1 /// WASIR1 /// WASIR2 /// WASIR2	-0.076609
LINC01013	-0.0765881
PKM	-0.0765534
YWHAH	-0.0765399
QPCT	-0.0764648
SPSB1	-0.076415
PVRIG	-0.0763653
EPPK1	-0.0763632
NYNRIN	-0.0763449
DOPEY1	-0.0763313
SCD5	-0.076299
JMJD1C	-0.0762651
RNF150	-0.0762593
GPR125	-0.076191
FSD1L	-0.0761803
SLC2A5	-0.0761596
SVIL	-0.0761358
AY940074	-0.0761224
RECQL	-0.0761134
MIR670HG	-0.0760581
CDC14B	-0.0760361
IKZF1	-0.0760291
STYK1	-0.0760232
ZBTB20	-0.0760191
FAM43A	-0.0759744
FAM19A5	-0.0759712
SHANK3	-0.075962
PNISR	-0.0759282
NFAT5	-0.0759133
CRIM1 /// LOC101929500	-0.0759104
BCL2L10	-0.0759
DACH1	-0.0758321
MSN	-0.07581
PGAP1	-0.0758071
CLUHP3 /// ZNF720	-0.0757995
MPRIP	-0.0757912
RP11-425D10.10	-0.0757881
RPF1	-0.0757088
CEP95	-0.0757035
LOC101927933 /// LRRC8C	-0.0756874
PTGR1	-0.0756254
TBC1D32	-0.0756196
AKNA	-0.0756091
SLC16A7	-0.0755696
CRIM1 /// LOC101929500	-0.0755622
DGCR5	-0.0755581
WDR11-AS1	-0.0755515
LOC100129550	-0.0755229
CAPN3	-0.0755223
ZNF677	-0.0754868
ADAM28	-0.0754451
ENGASE	-0.0753967
PIK3R5	-0.0753803
ERICH1	-0.0753616
DOCK11	-0.0753525
ARHGEF17	-0.0753324
VTI1A	-0.0753198
MXRA7	-0.0753149
FCGR1B	-0.0753127
AZI2	-0.075312
IGHV5-78	-0.0753039
LRRC2	-0.0752778
OLIG1	-0.0752522
TBC1D15	-0.075237
LOC101929759	-0.0752346
ARRDC4	-0.0752262
LOC100507507	-0.0751953
ZSWIM8	-0.0751921
PPP2R2B	-0.0751892
RAD51-AS1	-0.0751481
SORT1	-0.0751408
FAM169A	-0.0751374
FUT8-AS1	-0.0751281
DHX36	-0.0751191
CSRP2	-0.0751191
P2RY12	-0.0751159
CALHM2	-0.0750988
BD495725	-0.0750868
ATP8B2	-0.0750844
BC027448	-0.0750504
MLLT3	-0.0750139
CLECL1	-0.0750054
PDE5A	-0.0749996
NAALAD2	-0.0749959
DUSP6	-0.0749704
INHBA	-0.0749479
SLC25A37	-0.0748981
HGD	-0.0748667
SLC38A9	-0.0748375
MROH1	-0.0748336
DCAF8	-0.0748038
MACF1	-0.0748002
ZFHX3	-0.0747955
LEF1	-0.0747938
ROBO4	-0.0747556
STARD10	-0.0747397
SLC10A4	-0.0747308
DCUN1D4	-0.0747172
UQCRC2	-0.0746604
GPR126	-0.0746558
FBXO9	-0.0746468
SMIM14	-0.0746232
CDK8	-0.0745953
LOC644172 /// MAPK8IP1	-0.074592
BCL11B	-0.074577
PHLDA2	-0.074548
SERAC1	-0.074521
TC2N	-0.0744271
SETD7	-0.0744202
SLC16A7	-0.074411
SLCO3A1	-0.0744053
FGFR2	-0.0743656
DLEU2 /// MIR15A	-0.0743645
RPA1	-0.0743119
SUGT1P3	-0.0742663
RFX3	-0.0742536
SLC4A11	-0.0742509
GRK5	-0.0742408
ANK3	-0.0742302
KCTD13	-0.0742236
ULK4	-0.0742072
KIAA1033	-0.0741749
UBTD2	-0.0741455
HTR2A	-0.0741332
C5orf42	-0.0741297
MMAB	-0.0741128
TMEM59	-0.0740896
F5	-0.0740461
ABHD4	-0.07404
FAM185A	-0.0740336
ZNF506	-0.0740282
PTGER3	-0.073989
YPEL1	-0.0739701
LOC100996668 /// ZEB1	-0.0739644
SUCNR1	-0.0739471
EDAR	-0.0739206
TPST1	-0.0739015
SLC25A37	-0.0738791
CA5A	-0.073848
FPR2	-0.0738464
CELF2	-0.0737844
IL1R2	-0.0737813
SLC7A6	-0.0737434
DNAH1	-0.0737413
NCLN	-0.073719
PTGDR	-0.0736997
LOC100505715	-0.0736065
TBRG1	-0.0736059
LOC101927811	-0.0736029
SMDT1	-0.0735744
DIP2A	-0.0735648
LOC153546	-0.0735489
MSL3	-0.0735332
TRAM2-AS1	-0.0735291
TBRG1	-0.0735282
NUDT4	-0.0735234
ST14	-0.073456
GNB4	-0.0734546
NOP16	-0.0734494
TREML3P	-0.0734211
EVI2A	-0.0733939
MARCO	-0.073362
ZNF595	-0.0733504
LINC01341	-0.0733334
MTUS2	-0.0733112
SLC4A7	-0.0732897
WDR26	-0.0732835
CTBP2	-0.0732645
BRK1	-0.0732574
TMX3	-0.0732133
NRD1	-0.0732074
HIP1R	-0.0731804
SLC16A6	-0.07316
RNASEH2B	-0.0731506
AJUBA	-0.0731091
FOXP1-IT1	-0.0730614
SATB1	-0.0730302
BHLHB9	-0.0730185
CCDC8	-0.0730006
SPPL3	-0.0729972
LOC101928525	-0.0729867
PGM2L1	-0.0729849
LOC101928605 /// OR2A1-AS1 /// OR2A20P /// OR2A9P	-0.0729775
AKR1E2	-0.0729583
FBXL16	-0.0729279
SFT2D1	-0.0729146
DDIT4	-0.0729073
TTBK2	-0.0729042
PRMT2	-0.0728966
COPB1	-0.072887
LIN7A	-0.0728774
MTMR9	-0.0728595
ZNF215	-0.0728553
WSB1	-0.072851
CDKN2A	-0.0727811
DUOXA2	-0.0727722
PNISR	-0.0727719
ARL4C	-0.0727137
SLC2A5	-0.0726944
LNX1	-0.072688
NFKBID	-0.0726629
MTHFD2L	-0.0726446
CMTM8	-0.0726156
KHDC1	-0.0726134
ADRB1	-0.0725787
SYNJ2BP /// SYNJ2BP-COX16	-0.0725328
IFNLR1	-0.0725205
TDRP	-0.0724903
A2M-AS1	-0.072481
KDM4C	-0.0724448
SNORD3A /// SNORD3B-1 /// SNORD3B-2 /// SNORD3C /// SNORD3D	-0.0724017
CCDC88A	-0.0724011
MAP1B	-0.072397
TSPAN5	-0.0723746
MYO18A /// TIAF1	-0.0723599
PLK3	-0.0723485
DZIP1	-0.0722719
CABP5	-0.0722339
DMXL1	-0.0721577
DGKH	-0.0721503
2004-08-01	-0.0721483
CLHC1	-0.0721061
CBL	-0.0720986
FAHD2CP	-0.0720763
LOC100129518 /// SOD2	-0.0720676
RP1-39G22.7	-0.0720486
RP11-769O8.3	-0.07201
ZNF135	-0.0720073
LOC728819	-0.0719847
LOC730101	-0.0719438
COL4A6	-0.07192
LOC202181	-0.0719107
C18orf8	-0.0718805
SYNE1	-0.0718622
REL	-0.071854
CD47	-0.0718117
KLRC1 /// KLRC2	-0.0718108
LDLR	-0.071804
HTRA3	-0.0717697
PPP1R36	-0.0717425
CD3D	-0.0717173
PINLYP	-0.0717152
SCG5	-0.0717105
ZNF793	-0.0717061
CA4	-0.0716844
KCNRG /// TRIM13	-0.0716839
HYI	-0.0716682
TCF4	-0.0716636
TP53TG3 /// TP53TG3B /// TP53TG3C /// TP53TG3D	-0.0716534
TPT1-AS1	-0.0716507
CACNB2	-0.0716276
ARHGEF40	-0.0716119
HSD17B6	-0.0716021
MUT	-0.0715667
RP5-1092A3.4	-0.0715604
DNAJC5B	-0.0715498
GATAD2B	-0.0715275
LIG3	-0.0714937
SMARCA1	-0.0714104
NPTX2	-0.0713804
PHF11	-0.0713786
LOC100132356	-0.0713723
ABCC3	-0.0713561
DLG1	-0.0713477
LOC729296 /// MIR646HG	-0.0713439
FGFBP2	-0.0713095
PCNX	-0.0712903
RAB29	-0.0712397
BC052775 /// FNTB	-0.0712374
HPYR1	-0.0712297
SMIM3	-0.0712261
TOLLIP-AS1	-0.0712064
MSI2	-0.071174
MIR424 /// MIR503HG	-0.0711598
AREG	-0.071156
FLJ10038	-0.0711479
WDFY4	-0.0711394
SKIV2L	-0.0711227
RALGAPA1	-0.0711137
C12orf49	-0.0710682
TPP2	-0.0710322
RTF1	-0.0710265
PIK3R1	-0.0710199
PLCB4	-0.0710035
PIN4	-0.0709833
LIG3	-0.0709781
C11orf57	-0.0709634
PTPRD	-0.0709621
NR1D2	-0.070949
CLN8	-0.0709437
GSAP	-0.0709309
ELAVL4	-0.0709243
MARCH7	-0.070916
BC040901 /// CTC-241N9.1 /// LOC100996419	-0.0708103
ZNF175	-0.0708053
CCZ1B	-0.070803
SH3BP5	-0.0707829
FBXO32	-0.070775
BAHCC1	-0.0707504
MARCH7	-0.0707099
MYEF2	-0.0707062
TTC7A	-0.0706726
PPP1R17	-0.0706588
SEC23IP	-0.070643
ENO1-AS1	-0.0706319
FLJ31306	-0.0705519
INSIG1	-0.0705483
MBOAT7	-0.0705421
ARHGEF26	-0.070512
LSMEM1	-0.0704711
UBE3B	-0.0704697
ARPP21	-0.0704475
ZBTB20	-0.0704289
ITGB2	-0.0704044
CCDC88A	-0.0704039
NUTM2F /// NUTM2G	-0.0703953
ITGB2	-0.0703815
LOC101060521 /// POLR3E	-0.0703746
RNF217	-0.0703696
SLC16A7	-0.0702944
PAQR4	-0.0702903
CD24	-0.0702681
ARID2	-0.0702568
LY9	-0.0702196
LONRF1	-0.0702145
PERP	-0.0701997
RP11-16N11.2	-0.0701909
PVRL2	-0.0701722
DUSP6	-0.0701686
FAM98A	-0.0701509
NOVA1	-0.0701324
PLGLB1 /// PLGLB2	-0.0701288
DQ570835	-0.0701252
ZBTB20	-0.0701167
SP100	-0.0701067
TAGAP	-0.0700966
RP11-747H7.3	-0.0700716
PDCD6	-0.0700552
KCTD12	-0.0700177
DLG3	-0.0700144
PCNX	-0.0700138
CLIP4	-0.0700039
SALL2	-0.0699973
DUSP10	-0.0699782
VPS8	-0.0699642
AK023627 /// TCTE3	-0.0699602
LMF1	-0.0699573
IFNGR1	-0.0699546
MDFIC	-0.0699394
MESDC1	-0.0698876
ZBTB10	-0.0698825
TRHDE-AS1	-0.069875
CD8B /// LOC100996919	-0.0698643
LARP6	-0.0698268
SMCHD1	-0.0698086
DNM3	-0.069762
TNFSF13B	-0.0697224
TBC1D10C	-0.0696478
SYNJ2BP /// SYNJ2BP-COX16	-0.0696313
AVPR1A	-0.0696134
RAPGEF2	-0.0695643
LOC729680	-0.069546
MTMR9	-0.069543
CAMK1G	-0.069542
TBL1XR1	-0.0695219
LRP10	-0.0695189
RNF38	-0.0694842
PRKCZ	-0.0694777
TLR8	-0.0694717
NIN	-0.0694707
TTC23	-0.0694662
EGR4	-0.0694341
SCAPER	-0.0694113
DYNC2H1	-0.0694107
TRAF3IP3	-0.0693978
FLJ38379	-0.0693848
ETV6	-0.0693616
MTURN	-0.0693564
SERPINB9P1	-0.0693528
PADI4	-0.0693429
GRAMD1A	-0.0693397
WHAMMP2	-0.0693392
PHKB	-0.0693251
MPDZ	-0.0693232
MALAT1	-0.069322
TLE4	-0.0692895
GNB5	-0.0692765
ARSD	-0.0692745
RNPC3	-0.0692332
LOC101928476	-0.0692274
FLJ10038	-0.0692232
CYP4F3	-0.0692211
ZNF780A	-0.069215
SOX6	-0.0691951
FAM107B	-0.0691629
MB21D1	-0.0691584
SGPL1	-0.0691303
LOC101928061 /// SERP1	-0.0691154
KLHL5	-0.0690845
CTGF	-0.0690704
ITIH4	-0.0690654
CXCL8	-0.0690334
EPHA8	-0.0690313
CSNK1A1	-0.0690284
HLA-DQA1 /// LOC100509457	-0.0690016
FLVCR1-AS1	-0.0689827
NUP54	-0.0689798
[truncated: 43,784 more rows]

## Sheet: Favourable vs. Adverse
Supplemental table 1: List of ranked gene expression comparing Molecular-Based Score (MBS) risk entities transcriptomics.
ID	LogFC
228885_at	-0.602658
231798_at	-0.58664
232636_at	-0.581063
226192_at	-0.575482
201069_at	-0.560906
206067_s_at	-0.541484
205000_at	-0.53903
232034_at	-0.53154
213110_s_at	-0.527382
201909_at	-0.505318
209982_s_at	-0.50502
228492_at	-0.493228
230861_at	-0.491235
206685_at	-0.487304
214823_at	-0.483155
204409_s_at	-0.482365
226197_at	-0.478681
230266_at	-0.472671
243756_at	-0.472278
239258_at	-0.470416
242907_at	-0.467886
1554298_a_at	-0.453615
235305_s_at	-0.45087
209728_at	-0.449278
206624_at	-0.445289
206700_s_at	-0.442041
232618_at	-0.438213
1569476_at	-0.438164
223646_s_at	-0.437808
216766_at	-0.435102
241803_s_at	-0.434749
202888_s_at	-0.434337
228188_at	-0.431955
230650_at	-0.425309
215175_at	-0.425034
230505_at	-0.419075
215506_s_at	-0.417534
229202_at	-0.417213
1554997_a_at	-0.416887
238732_at	-0.415485
214131_at	-0.414128
214829_at	-0.410598
232424_at	-0.410413
239301_at	-0.406741
218880_at	-0.405207
244042_x_at	-0.401031
231332_at	-0.400902
238376_at	-0.398683
228882_at	-0.397023
203146_s_at	-0.396632
226282_at	-0.395293
229974_at	-0.392088
204410_at	-0.390756
240182_at	-0.390321
236465_at	-0.387533
223681_s_at	-0.386264
238785_at	-0.385731
244679_at	-0.38565
230008_at	-0.383381
214930_at	-0.382381
214920_at	-0.380719
1557359_at	-0.380024
244464_at	-0.37895
213992_at	-0.378792
203476_at	-0.377357
228080_at	-0.376564
1554240_a_at	-0.37517
240824_at	-0.373642
234297_at	-0.373008
1559582_at	-0.37222
226884_at	-0.371735
242772_x_at	-0.371456
1556331_a_at	-0.371447
242292_at	-0.371009
235342_at	-0.367171
1560395_at	-0.366735
205933_at	-0.366023
1559964_at	-0.365784
242406_at	-0.363795
204793_at	-0.363212
209737_at	-0.363165
213714_at	-0.362959
232504_at	-0.362675
240432_x_at	-0.362367
236106_at	-0.361424
229975_at	-0.358286
236548_at	-0.358243
213894_at	-0.357241
244677_at	-0.357208
1565544_at	-0.35685
232465_at	-0.356504
244433_at	-0.355543
243357_at	-0.354894
223645_s_at	-0.353763
205001_s_at	-0.353327
230499_at	-0.352987
239577_at	-0.352895
241824_at	-0.351482
226186_at	-0.348392
235500_at	-0.3472
1554636_at	-0.346826
39650_s_at	-0.346681
238206_at	-0.346137
240326_at	-0.345691
1553808_a_at	-0.345662
238983_at	-0.345162
243092_at	-0.344921
209488_s_at	-0.344017
210069_at	-0.343567
235547_at	-0.343463
209993_at	-0.341513
244482_at	-0.340148
221191_at	-0.340046
239467_at	-0.33987
230302_at	-0.33976
1554418_s_at	-0.339174
1554127_s_at	-0.338686
210070_s_at	-0.33858
223885_at	-0.338027
1566040_at	-0.337677
231804_at	-0.337276
1557852_at	-0.337143
229455_at	-0.335764
240655_at	-0.335643
235230_at	-0.33494
221900_at	-0.33449
205330_at	-0.334093
221207_s_at	-0.333994
226869_at	-0.333635
1557539_at	-0.333538
1557238_s_at	-0.332807
219313_at	-0.331807
1556008_a_at	-0.331642
209994_s_at	-0.331627
239162_at	-0.331281
220014_at	-0.330715
235651_at	-0.327855
229389_at	-0.327549
237081_at	-0.326863
227038_at	-0.326606
1556601_a_at	-0.326025
238497_at	-0.325989
201431_s_at	-0.32561
211506_s_at	-0.325564
229249_at	-0.325502
1559101_at	-0.32486
227233_at	-0.324803
227742_at	-0.324207
1558977_at	-0.32383
226439_s_at	-0.323536
244292_at	-0.322561
226444_at	-0.321851
1558795_at	-0.321788
235737_at	-0.321736
1562481_at	-0.32065
216260_at	-0.320232
227140_at	-0.317935
220227_at	-0.317575
205479_s_at	-0.317427
1569225_a_at	-0.316501
219871_at	-0.316497
244125_at	-0.316399
202708_s_at	-0.316291
1562265_at	-0.31551
243880_at	-0.315289
215177_s_at	-0.31527
228580_at	-0.314999
225627_s_at	-0.314716
207610_s_at	-0.314261
227417_at	-0.313502
243110_x_at	-0.313442
239591_at	-0.312354
232916_at	-0.31205
232958_at	-0.312027
233689_at	-0.311097
218380_at	-0.310893
219949_at	-0.310422
236892_s_at	-0.310008
201324_at	-0.308731
1554876_a_at	-0.308178
209889_at	-0.308007
1569512_at	-0.306973
239600_at	-0.306714
217594_at	-0.306504
216286_at	-0.306341
243767_at	-0.305556
214705_at	-0.305484
208015_at	-0.305275
201325_s_at	-0.304861
227108_at	-0.304761
1555897_at	-0.303828
238520_at	-0.301657
244517_x_at	-0.301112
235555_at	-0.301072
243537_at	-0.301054
214833_at	-0.300646
233914_s_at	-0.300441
236105_at	-0.299371
1557166_at	-0.299314
234260_at	-0.299025
232653_at	-0.298931
230707_at	-0.298875
206088_at	-0.298393
203591_s_at	-0.297995
209582_s_at	-0.297859
205899_at	-0.29778
235719_at	-0.297674
242310_at	-0.297471
206548_at	-0.297422
239379_at	-0.297139
1557289_s_at	-0.297034
238865_at	-0.29685
215116_s_at	-0.296744
1569830_at	-0.296716
224027_at	-0.296471
1565830_at	-0.29624
239272_at	-0.296125
239809_at	-0.295946
219922_s_at	-0.295451
1553635_s_at	-0.295423
1555880_at	-0.295125
243158_at	-0.294941
240926_at	-0.294824
239129_at	-0.294567
227868_at	-0.294312
236982_at	-0.294171
1561155_at	-0.293837
204672_s_at	-0.293402
1552735_at	-0.29326
220450_at	-0.292582
209446_s_at	-0.292454
231323_at	-0.292354
1555168_a_at	-0.292178
1559949_at	-0.292125
243835_at	-0.291619
216268_s_at	-0.291599
236961_at	-0.291537
1566482_at	-0.291382
1559413_at	-0.291112
1565703_at	-0.290681
242520_s_at	-0.290565
1561829_at	-0.290487
237974_at	-0.290414
207895_at	-0.290409
226972_s_at	-0.290001
215339_at	-0.289939
232744_x_at	-0.28991
203543_s_at	-0.289824
242708_at	-0.289471
232555_at	-0.289317
230760_at	-0.288811
232583_at	-0.288783
212776_s_at	-0.288662
238918_at	-0.288627
205794_s_at	-0.288508
1556821_x_at	-0.288401
204192_at	-0.288165
206279_at	-0.286756
1559282_at	-0.286689
1559490_at	-0.286389
210511_s_at	-0.285998
225950_at	-0.285893
1557167_at	-0.285735
238098_at	-0.28559
241991_at	-0.28528
227478_at	-0.285101
1565975_at	-0.284639
229514_at	-0.284572
219295_s_at	-0.284566
214945_at	-0.28452
1294_at	-0.284436
241769_at	-0.284244
243417_at	-0.283689
1565852_at	-0.283666
1558937_s_at	-0.283592
228740_at	-0.283432
238658_at	-0.283072
232623_at	-0.283071
232309_at	-0.283024
1560342_at	-0.282754
230624_at	-0.282257
1565889_at	-0.282112
220710_at	-0.281844
205518_s_at	-0.281397
236815_at	-0.281314
219534_x_at	-0.280821
1558411_at	-0.280475
238429_at	-0.280248
212678_at	-0.280188
233083_at	-0.280181
243951_at	-0.279861
215555_at	-0.279636
1556338_at	-0.279485
228962_at	-0.27925
239544_at	-0.279244
229280_s_at	-0.278786
222363_at	-0.278727
1558606_s_at	-0.27861
210852_s_at	-0.278564
238559_at	-0.278559
1566901_at	-0.278337
206866_at	-0.278183
208268_at	-0.276939
243934_at	-0.276888
236694_at	-0.276738
212223_at	-0.276476
224098_at	-0.276463
243878_at	-0.276394
1560741_at	-0.276315
1557626_at	-0.276061
229159_at	-0.276034
204462_s_at	-0.276015
214933_at	-0.275881
234148_at	-0.275731
216894_x_at	-0.275268
217997_at	-0.275102
60084_at	-0.275083
213429_at	-0.274519
202986_at	-0.274512
239830_at	-0.273986
209436_at	-0.273938
233887_at	-0.273736
235104_at	-0.273352
239302_s_at	-0.272777
231165_at	-0.272525
1557285_at	-0.272363
1559425_at	-0.272061
206385_s_at	-0.271998
211276_at	-0.271954
241774_at	-0.271587
239740_at	-0.271458
214996_at	-0.271317
244659_at	-0.27127
242509_at	-0.271257
213411_at	-0.270714
1552423_at	-0.27054
238619_at	-0.270212
222780_s_at	-0.269505
235482_at	-0.269297
233813_at	-0.269278
242051_at	-0.269088
232088_x_at	-0.269028
225996_at	-0.26896
220617_s_at	-0.268857
223170_at	-0.26869
215034_s_at	-0.268501
209706_at	-0.268131
243435_at	-0.267633
229011_at	-0.267608
232459_at	-0.267475
218086_at	-0.267371
1560133_at	-0.26731
205681_at	-0.266533
230052_s_at	-0.266099
236164_at	-0.265828
1555890_at	-0.265779
239826_at	-0.265583
236172_at	-0.265531
240131_at	-0.265285
232664_at	-0.264973
230198_at	-0.264845
242523_at	-0.264311
1561488_at	-0.263962
224901_at	-0.26394
244756_at	-0.263787
218686_s_at	-0.263713
1554638_at	-0.263587
225790_at	-0.263565
1556375_at	-0.263392
220974_x_at	-0.263305
215375_x_at	-0.26329
1556950_s_at	-0.263182
229461_x_at	-0.263139
1569854_at	-0.263067
227657_at	-0.263007
238692_at	-0.263
229309_at	-0.26268
1555827_at	-0.262333
1556054_at	-0.262222
227444_at	-0.261959
242234_at	-0.261633
229206_at	-0.261497
229661_at	-0.261483
228998_at	-0.261318
223740_at	-0.261043
206574_s_at	-0.260613
241446_at	-0.260333
204198_s_at	-0.260265
209695_at	-0.260247
210117_at	-0.260067
1562028_at	-0.260041
1554290_at	-0.260001
200808_s_at	-0.259865
236317_at	-0.259796
214757_at	-0.259756
243646_at	-0.259708
209099_x_at	-0.259647
242710_at	-0.259584
219734_at	-0.25944
216176_at	-0.259021
1562255_at	-0.258878
215559_at	-0.258841
1559528_at	-0.258691
1569203_at	-0.258572
237954_x_at	-0.258462
218943_s_at	-0.258315
227923_at	-0.258314
241860_at	-0.258248
1556865_at	-0.257791
1568943_at	-0.257727
214147_at	-0.257707
231979_at	-0.257623
1564276_at	-0.257604
242216_at	-0.257434
227803_at	-0.257315
243748_at	-0.257224
1560386_at	-0.256833
240499_at	-0.256723
1557551_at	-0.256552
239130_at	-0.256526
1559835_at	-0.256503
232280_at	-0.25641
204750_s_at	-0.256356
239411_at	-0.256063
226665_at	-0.256034
220416_at	-0.25581
216682_s_at	-0.255752
243554_at	-0.25559
234101_at	-0.255353
214315_x_at	-0.255292
1552867_at	-0.255206
233611_at	-0.255082
238289_at	-0.255063
241388_at	-0.2547
232549_at	-0.254487
241936_x_at	-0.254445
210965_x_at	-0.254324
239999_at	-0.254263
239175_at	-0.254061
204908_s_at	-0.254019
239559_at	-0.253984
213596_at	-0.253904
226101_at	-0.253892
1569312_at	-0.253815
235942_at	-0.253796
207693_at	-0.253712
211597_s_at	-0.253537
236167_at	-0.253522
244631_at	-0.2535
1556761_at	-0.253413
216247_at	-0.253361
1568768_s_at	-0.253149
230578_at	-0.252937
240829_at	-0.25289
236202_at	-0.252735
239280_at	-0.252731
205081_at	-0.252631
241863_x_at	-0.252443
244808_at	-0.252168
244332_at	-0.252049
1558613_at	-0.252005
244592_at	-0.252002
1558796_a_at	-0.251883
1559449_a_at	-0.251841
1559018_at	-0.251776
241460_at	-0.251499
221563_at	-0.251328
213183_s_at	-0.251167
237201_at	-0.251147
1563858_at	-0.251092
213348_at	-0.251012
232423_at	-0.250978
241834_at	-0.250965
228503_at	-0.250677
210571_s_at	-0.250465
243524_at	-0.250206
220326_s_at	-0.25013
222139_at	-0.249916
217659_at	-0.249896
204156_at	-0.249806
229773_at	-0.249771
243557_at	-0.249489
238652_at	-0.249476
1565743_at	-0.249397
1562053_at	-0.249333
225393_at	-0.249328
242886_at	-0.249316
231005_at	-0.249114
201621_at	-0.24907
209959_at	-0.248556
222880_at	-0.24841
211825_s_at	-0.248339
218899_s_at	-0.248325
1559856_s_at	-0.248169
233899_x_at	-0.248096
242028_at	-0.248062
222079_at	-0.248048
1570165_at	-0.248016
1556026_at	-0.247907
233072_at	-0.247624
1560332_at	-0.247521
1561361_at	-0.247085
37005_at	-0.247057
217544_at	-0.246898
215163_at	-0.246731
1557504_at	-0.246721
1554060_s_at	-0.246601
218881_s_at	-0.246524
232796_at	-0.246217
229264_at	-0.245939
229095_s_at	-0.245857
227618_at	-0.245813
225871_at	-0.24576
1554543_at	-0.245696
232179_at	-0.245535
225328_at	-0.245444
215706_x_at	-0.245356
1554608_at	-0.245148
229240_at	-0.244852
223575_at	-0.244767
239842_x_at	-0.244719
1569607_s_at	-0.244567
204334_at	-0.244423
217996_at	-0.244368
1559848_at	-0.244365
222281_s_at	-0.244186
213955_at	-0.243659
233365_at	-0.243477
201295_s_at	-0.243474
244533_at	-0.243389
1558819_at	-0.243324
236385_at	-0.243284
239614_x_at	-0.243166
1560112_at	-0.243129
243586_at	-0.242863
240903_at	-0.242439
209604_s_at	-0.242426
201367_s_at	-0.242402
240265_at	-0.242199
241722_x_at	-0.242099
227145_at	-0.241815
203088_at	-0.241642
202524_s_at	-0.241604
204491_at	-0.24156
233700_at	-0.241542
213994_s_at	-0.24118
238458_at	-0.241168
235205_at	-0.241131
215447_at	-0.241007
234599_at	-0.240982
236237_at	-0.240749
217538_at	-0.240417
232319_at	-0.240329
232406_at	-0.240322
228709_at	-0.239996
205476_at	-0.239925
1557512_at	-0.239723
231116_at	-0.239702
216905_s_at	-0.239633
1557366_at	-0.239562
203542_s_at	-0.239466
1559117_at	-0.239393
239008_at	-0.239383
1569624_at	-0.239337
215470_at	-0.239278
1559096_x_at	-0.239032
214438_at	-0.239007
221527_s_at	-0.238833
237054_at	-0.23864
226136_at	-0.238352
227574_at	-0.238297
214378_at	-0.238295
209035_at	-0.238178
221696_s_at	-0.23815
230563_at	-0.238073
1568838_at	-0.237977
244397_at	-0.23775
202178_at	-0.23775
229243_at	-0.237677
1555420_a_at	-0.237675
1557014_a_at	-0.237522
212713_at	-0.237451
1553400_a_at	-0.237013
228570_at	-0.236886
227514_at	-0.236491
235422_at	-0.236444
233674_at	-0.236433
1557738_at	-0.236417
232622_at	-0.236365
223627_at	-0.236325
1558401_at	-0.236233
235483_at	-0.236206
219858_s_at	-0.236074
205472_s_at	-0.235933
219195_at	-0.235899
218510_x_at	-0.235819
232979_at	-0.235756
215235_at	-0.235725
232489_at	-0.23563
1556066_at	-0.235617
230680_at	-0.235584
232371_at	-0.235533
210113_s_at	-0.23553
219957_at	-0.235511
219368_at	-0.235085
1561966_at	-0.234997
210322_x_at	-0.234996
239273_s_at	-0.234967
1554116_s_at	-0.234947
204055_s_at	-0.234871
214375_at	-0.234843
1552575_a_at	-0.234738
201397_at	-0.234634
214255_at	-0.23458
206622_at	-0.234566
215469_at	-0.234529
1557905_s_at	-0.234392
213482_at	-0.234374
233824_at	-0.2343
235175_at	-0.234135
1555884_at	-0.233927
207063_at	-0.233794
235122_at	-0.233728
243797_at	-0.233574
244665_at	-0.233572
205871_at	-0.233533
202254_at	-0.233173
241825_at	-0.23303
229228_at	-0.233026
237429_at	-0.23298
228111_s_at	-0.232945
241897_at	-0.232896
240216_at	-0.232884
239247_at	-0.232883
225671_at	-0.232769
1558515_at	-0.23273
238461_at	-0.232433
1559492_at	-0.232173
220911_s_at	-0.232118
219527_at	-0.231966
242075_at	-0.231823
223075_s_at	-0.231722
243957_at	-0.231613
233241_at	-0.231591
232342_at	-0.231426
212259_s_at	-0.231377
244579_at	-0.231356
238170_at	-0.231297
241925_x_at	-0.2312
212671_s_at	-0.230913
222326_at	-0.230655
210612_s_at	-0.230556
236565_s_at	-0.230488
217432_s_at	-0.230268
233648_at	-0.230222
234923_at	-0.230158
219970_at	-0.230134
240941_at	-0.23012
243469_at	-0.229665
225150_s_at	-0.229659
239005_at	-0.229602
217506_at	-0.229575
1553145_at	-0.229571
207978_s_at	-0.229415
235829_at	-0.229408
226029_at	-0.229366
221143_at	-0.229293
206204_at	-0.229284
236856_x_at	-0.229207
238446_at	-0.229083
233884_at	-0.228962
244297_at	-0.228805
217655_at	-0.228636
213423_x_at	-0.228625
203281_s_at	-0.228556
233823_at	-0.228488
235343_at	-0.228401
1563621_at	-0.228396
238771_at	-0.228305
217534_at	-0.228218
215314_at	-0.22821
239954_at	-0.228208
229776_at	-0.228149
1556204_a_at	-0.228003
241853_at	-0.227978
209583_s_at	-0.227941
242759_at	-0.227822
216166_at	-0.227572
229413_s_at	-0.227409
238297_at	-0.227374
219173_at	-0.22737
227751_at	-0.227353
227943_at	-0.226973
239251_at	-0.226719
238053_at	-0.22671
236851_x_at	-0.226644
1567101_at	-0.226608
239827_at	-0.226591
1552986_at	-0.226567
201387_s_at	-0.226526
236962_at	-0.226515
201015_s_at	-0.226491
1562544_at	-0.226343
237157_at	-0.226302
1554182_at	-0.226295
235957_at	-0.226282
216115_at	-0.226142
242074_at	-0.225943
242413_at	-0.22585
238583_at	-0.225802
1552715_a_at	-0.225726
244407_at	-0.225581
234394_at	-0.225455
237387_at	-0.225322
239243_at	-0.225308
239331_at	-0.225065
219432_at	-0.224964
232239_at	-0.224934
211149_at	-0.224865
226313_at	-0.224815
240370_at	-0.224699
211559_s_at	-0.22454
244247_at	-0.224499
243888_at	-0.224426
241505_at	-0.224347
211376_s_at	-0.224287
1560800_at	-0.224125
229272_at	-0.224005
213993_at	-0.223987
224673_at	-0.22394
235217_at	-0.223427
238620_at	-0.223426
206039_at	-0.223383
242901_at	-0.223117
238694_at	-0.223038
1553297_a_at	-0.222768
216765_at	-0.222745
238457_at	-0.222733
229024_at	-0.222549
231146_at	-0.222516
242514_at	-0.22242
1569940_at	-0.222409
204420_at	-0.222209
237856_at	-0.222145
243874_at	-0.222136
213954_at	-0.221815
213182_x_at	-0.221792
1556820_a_at	-0.221664
243431_at	-0.22165
232366_at	-0.221552
226783_at	-0.221521
244075_at	-0.221379
1557438_at	-0.221319
243489_at	-0.22124
1566966_at	-0.221125
215501_s_at	-0.221054
226872_at	-0.22082
1556323_at	-0.220792
209620_s_at	-0.220308
244414_at	-0.220129
215750_at	-0.220057
238900_at	-0.220023
207474_at	-0.219899
1554910_at	-0.219789
214820_at	-0.21977
1559534_at	-0.219748
232472_at	-0.219703
236552_at	-0.219536
1562957_at	-0.219529
229146_at	-0.219466
236002_at	-0.219415
1554126_at	-0.219329
234028_at	-0.219282
235157_at	-0.219217
1570571_at	-0.219164
238840_at	-0.219152
229265_at	-0.219138
206336_at	-0.219065
239726_at	-0.219028
235722_at	-0.218898
215853_at	-0.218817
206945_at	-0.218694
232038_at	-0.218662
1552774_a_at	-0.218568
227688_at	-0.21851
225946_at	-0.218477
1556735_at	-0.218475
1557169_x_at	-0.218431
210916_s_at	-0.218343
243213_at	-0.218226
208350_at	-0.218158
228416_at	-0.218129
232521_at	-0.218122
240133_x_at	-0.218093
236032_at	-0.217943
228539_at	-0.217836
39582_at	-0.217793
211323_s_at	-0.217791
242080_at	-0.217688
243031_at	-0.217533
202342_s_at	-0.217489
229313_at	-0.21747
241751_at	-0.217401
1559881_s_at	-0.217383
213178_s_at	-0.217375
239580_at	-0.217362
218764_at	-0.217189
229370_at	-0.217084
235898_at	-0.21706
215058_at	-0.217019
1553105_s_at	-0.216963
240327_at	-0.216917
230698_at	-0.216795
210129_s_at	-0.216705
238483_at	-0.21662
243006_at	-0.216614
215578_at	-0.216599
215211_at	-0.216573
220243_at	-0.216503
1570248_at	-0.216376
234340_at	-0.216231
204259_at	-0.216159
205945_at	-0.216147
225436_at	-0.216052
203069_at	-0.216039
240908_at	-0.216009
225745_at	-0.215984
237839_at	-0.215982
229222_at	-0.215924
218376_s_at	-0.215827
238909_at	-0.215808
232740_at	-0.215698
239487_at	-0.215675
235533_at	-0.215599
210985_s_at	-0.215548
235521_at	-0.215519
1557305_at	-0.215431
1563473_at	-0.215428
203758_at	-0.215416
209983_s_at	-0.215378
218012_at	-0.215246
239567_at	-0.215161
208269_s_at	-0.215127
220458_at	-0.215084
225262_at	-0.215081
241916_at	-0.215016
229226_at	-0.214858
209238_at	-0.214799
232945_at	-0.214724
228794_at	-0.214518
224293_at	-0.214448
1562777_at	-0.214433
241627_x_at	-0.214102
241849_at	-0.213985
239762_at	-0.213954
242494_at	-0.213908
239086_at	-0.21388
206404_at	-0.21386
243707_at	-0.21371
210538_s_at	-0.213671
229934_at	-0.213521
227080_at	-0.213512
241867_at	-0.213358
236645_at	-0.213329
206036_s_at	-0.213297
1569189_at	-0.213216
217164_at	-0.213123
207111_at	-0.212983
225021_at	-0.212711
213353_at	-0.21232
1570507_at	-0.212297
1554597_at	-0.212233
235959_at	-0.212155
1557073_s_at	-0.212112
1563101_at	-0.21205
236862_at	-0.212038
229869_at	-0.211903
229483_at	-0.21186
228393_s_at	-0.211672
1570151_at	-0.211644
1555858_at	-0.21163
230248_x_at	-0.211623
224746_at	-0.211468
239619_at	-0.211464
230681_at	-0.211388
232648_at	-0.21135
239383_at	-0.211185
215387_x_at	-0.21114
1554520_at	-0.210987
237441_at	-0.210891
231367_s_at	-0.210859
1558592_at	-0.210809
237803_x_at	-0.210785
1557527_at	-0.210715
203085_s_at	-0.21067
230127_at	-0.210541
244511_at	-0.210507
230595_at	-0.210507
210452_x_at	-0.210438
243788_at	-0.210436
1554306_at	-0.210219
235743_at	-0.21018
229817_at	-0.210161
233090_at	-0.210072
201703_s_at	-0.209981
228411_at	-0.209911
1557383_a_at	-0.209874
214815_at	-0.20985
241988_x_at	-0.209783
233405_at	-0.209763
231911_at	-0.209741
236685_at	-0.209733
226028_at	-0.20966
220150_s_at	-0.209588
212935_at	-0.209568
242557_at	-0.209353
236887_at	-0.209348
1555860_x_at	-0.20934
229629_at	-0.209273
242431_at	-0.209195
1557352_at	-0.209109
240154_at	-0.209075
232145_at	-0.209064
232750_at	-0.20904
227410_at	-0.20893
226885_at	-0.208926
201693_s_at	-0.208895
1557193_at	-0.208877
207729_at	-0.208748
228216_at	-0.208593
213469_at	-0.208584
237426_at	-0.208575
201236_s_at	-0.208505
236809_at	-0.208463
233678_at	-0.20827
216264_s_at	-0.208097
224480_s_at	-0.207898
239432_at	-0.207873
234597_at	-0.207855
241891_at	-0.207748
1561893_at	-0.207716
242728_at	-0.207639
203509_at	-0.207635
1562249_at	-0.207626
1569503_at	-0.207614
204454_at	-0.20755
204442_x_at	-0.207549
205752_s_at	-0.207246
220459_at	-0.207205
1559078_at	-0.207092
215874_at	-0.207089
241630_at	-0.207071
204165_at	-0.207045
215201_at	-0.206771
239926_at	-0.206741
213295_at	-0.206635
1557252_at	-0.20648
232257_s_at	-0.206393
225238_at	-0.206378
242529_x_at	-0.20628
207124_s_at	-0.206257
230986_at	-0.206238
240513_at	-0.206149
237337_at	-0.206027
1553433_at	-0.205839
209197_at	-0.205779
1553271_at	-0.205705
239448_at	-0.205661
1564656_at	-0.205518
1562454_at	-0.205497
236404_at	-0.20548
1554549_a_at	-0.205466
240806_at	-0.205413
239373_at	-0.205375
242576_x_at	-0.205328
222392_x_at	-0.205297
225529_at	-0.205244
239803_at	-0.205175
232333_at	-0.204948
227272_at	-0.204738
219304_s_at	-0.204713
232797_at	-0.204631
206233_at	-0.204625
216527_at	-0.204611
206723_s_at	-0.20455
202516_s_at	-0.204492
236038_at	-0.204462
239228_at	-0.204385
1557562_at	-0.20434
224998_at	-0.204157
242052_at	-0.204127
231858_x_at	-0.20406
203604_at	-0.203958
1553247_a_at	-0.203948
209835_x_at	-0.203944
229531_at	-0.203906
200862_at	-0.203866
226390_at	-0.203814
218966_at	-0.203803
201369_s_at	-0.203796
238920_at	-0.203738
229480_at	-0.203688
222161_at	-0.203605
237133_at	-0.203565
213362_at	-0.203489
1570588_at	-0.203481
59375_at	-0.203412
222863_at	-0.203394
242306_at	-0.203334
238484_s_at	-0.203325
205079_s_at	-0.203284
239995_at	-0.20324
216979_at	-0.202976
237009_at	-0.202921
240772_at	-0.202842
233121_at	-0.202708
1558775_s_at	-0.202678
232487_at	-0.202595
215322_at	-0.202542
212560_at	-0.202466
216813_at	-0.202426
204783_at	-0.202423
227585_at	-0.202359
242064_at	-0.202332
217625_x_at	-0.202301
203384_s_at	-0.202274
212784_at	-0.202252
1559214_at	-0.202243
236908_at	-0.202157
239512_at	-0.202106
240865_at	-0.202099
230028_at	-0.202079
241412_at	-0.202077
217523_at	-0.201944
242600_at	-0.201926
233055_at	-0.201865
1564820_at	-0.201695
214753_at	-0.201589
210716_s_at	-0.20138
210786_s_at	-0.2012
1568594_s_at	-0.201069
213856_at	-0.201
1556472_s_at	-0.200979
215586_at	-0.200955
207623_at	-0.200933
1561690_at	-0.200911
220546_at	-0.200877
236607_at	-0.200766
243546_at	-0.20071
1563369_at	-0.200629
213267_at	-0.200533
209387_s_at	-0.200503
219740_at	-0.200474
228392_at	-0.200395
213222_at	-0.200325
1563364_at	-0.200274
239001_at	-0.200246
239503_at	-0.200234
202748_at	-0.20021
224771_at	-0.200121
236165_at	-0.199919
242878_at	-0.199882
237591_at	-0.199825
240442_at	-0.199674
209925_at	-0.199665
220843_s_at	-0.199651
210628_x_at	-0.199632
47560_at	-0.199599
229141_at	-0.199497
235014_at	-0.19949
1554161_at	-0.19945
213394_at	-0.199425
231961_at	-0.199372
212014_x_at	-0.199368
218476_at	-0.199258
232125_at	-0.199233
219569_s_at	-0.199205
237232_at	-0.199147
203151_at	-0.199131
1557945_at	-0.199078
233303_at	-0.199073
1554769_at	-0.199027
215318_at	-0.199014
215692_s_at	-0.199002
242894_at	-0.198993
218273_s_at	-0.198989
243966_at	-0.198988
215308_at	-0.198938
1563104_at	-0.198924
1565628_at	-0.198918
226344_at	-0.198864
214415_at	-0.198629
244726_at	-0.198545
1557688_at	-0.198537
238861_at	-0.198491
215231_at	-0.198448
238064_at	-0.198447
1569377_at	-0.198304
223614_at	-0.198276
209179_s_at	-0.19818
220022_at	-0.19817
242457_at	-0.198072
1564002_a_at	-0.197941
1569181_x_at	-0.197883
220704_at	-0.197873
225883_at	-0.197832
238893_at	-0.197819
204164_at	-0.197767
206434_at	-0.19776
205601_s_at	-0.197692
236609_at	-0.197607
211037_s_at	-0.197598
236520_at	-0.197583
220216_at	-0.197548
1569041_at	-0.197314
205997_at	-0.197284
41386_i_at	-0.197277
239151_at	-0.197178
211621_at	-0.19716
212452_x_at	-0.197088
214746_s_at	-0.197072
1557538_at	-0.197037
214983_at	-0.196965
241926_s_at	-0.196929
58780_s_at	-0.196901
243876_at	-0.196896
232049_at	-0.19684
238951_at	-0.196794
232939_at	-0.196767
232726_at	-0.196681
223484_at	-0.196616
238964_at	-0.196551
215144_at	-0.196478
219239_s_at	-0.196464
1557459_at	-0.196408
213590_at	-0.196374
230387_at	-0.19634
225237_s_at	-0.196227
228424_at	-0.196207
1568830_at	-0.196171
242604_at	-0.19616
206115_at	-0.196113
204955_at	-0.196052
242892_at	-0.195973
1558922_at	-0.195917
217591_at	-0.195872
231093_at	-0.195842
241093_at	-0.195816
234609_at	-0.195735
1554219_at	-0.195443
244377_at	-0.195409
1556657_at	-0.195379
232383_at	-0.195366
203431_s_at	-0.195292
1564139_at	-0.195273
244764_at	-0.195198
222721_at	-0.195138
235937_at	-0.195012
229090_at	-0.19499
242975_s_at	-0.194975
238149_at	-0.194949
242965_at	-0.194918
224773_at	-0.194893
1565868_at	-0.194776
212561_at	-0.194713
233455_at	-0.194686
236285_at	-0.194587
231235_at	-0.194566
230670_at	-0.194543
41577_at	-0.194486
225590_at	-0.194365
1558310_s_at	-0.194362
243271_at	-0.194326
210306_at	-0.19429
217540_at	-0.194193
232094_at	-0.194177
238982_at	-0.194153
238790_at	-0.194137
1558702_at	-0.194005
236131_at	-0.193966
1553321_a_at	-0.193927
239828_at	-0.193925
1560982_at	-0.193875
235798_at	-0.193814
1552607_at	-0.193811
204748_at	-0.193751
241595_at	-0.193706
207776_s_at	-0.193687
242405_at	-0.193672
210253_at	-0.193443
243771_at	-0.193403
219383_at	-0.193366
228573_at	-0.193337
1561762_s_at	-0.193307
227082_at	-0.193261
242832_at	-0.193261
1566424_at	-0.193205
232930_at	-0.193179
234299_s_at	-0.193172
213479_at	-0.192965
238468_at	-0.192949
225701_at	-0.192933
224772_at	-0.192916
204994_at	-0.192881
230175_s_at	-0.192806
1554507_at	-0.1928
214307_at	-0.192658
235925_at	-0.192646
216121_at	-0.192596
202566_s_at	-0.192474
242027_at	-0.192409
226076_s_at	-0.192327
209684_at	-0.192245
204472_at	-0.192121
240103_at	-0.191895
213228_at	-0.191877
1560775_at	-0.191808
222101_s_at	-0.191714
1570441_at	-0.191669
230003_at	-0.191637
213915_at	-0.191614
202005_at	-0.191606
205774_at	-0.191569
1554770_x_at	-0.191512
1568780_at	-0.19145
236251_at	-0.191258
1558965_at	-0.191209
226575_at	-0.191173
233014_at	-0.191158
242828_at	-0.191143
226840_at	-0.191017
206652_at	-0.190977
215786_at	-0.190966
235735_at	-0.190837
1559826_a_at	-0.190802
216218_s_at	-0.190776
209741_x_at	-0.190751
1558103_a_at	-0.190726
226158_at	-0.190718
1566243_at	-0.190636
204963_at	-0.190622
228453_at	-0.190574
244267_at	-0.19054
226932_at	-0.190506
206674_at	-0.190456
235511_at	-0.190399
227448_at	-0.190346
239646_at	-0.190336
204221_x_at	-0.190307
242109_at	-0.1902
1555568_at	-0.190194
242121_at	-0.190176
232864_s_at	-0.190017
1556049_at	-0.189973
216109_at	-0.189931
228538_at	-0.189921
202073_at	-0.189859
228751_at	-0.189823
226407_at	-0.189778
1569578_at	-0.189767
225842_at	-0.189719
223708_at	-0.189571
242336_at	-0.189528
219213_at	-0.189475
214895_s_at	-0.189467
1566558_x_at	-0.189463
235814_at	-0.189462
239721_at	-0.189407
216027_at	-0.1894
213035_at	-0.189399
204773_at	-0.189309
210233_at	-0.189304
1569136_at	-0.189148
241385_at	-0.189053
239955_at	-0.189044
242797_x_at	-0.189014
233749_at	-0.188926
228788_at	-0.188851
1566232_at	-0.188845
227705_at	-0.188809
1559658_at	-0.188749
226333_at	-0.188694
219312_s_at	-0.188673
206782_s_at	-0.188604
1560680_at	-0.188599
241742_at	-0.188594
207120_at	-0.188533
204083_s_at	-0.188498
241353_s_at	-0.188461
215898_at	-0.188452
236316_at	-0.188447
239751_at	-0.188378
212828_at	-0.188375
1568983_a_at	-0.188295
202565_s_at	-0.188294
232522_at	-0.188173
243509_at	-0.188172
212599_at	-0.188156
1557064_s_at	-0.188051
215128_at	-0.187972
1555091_at	-0.187961
211178_s_at	-0.187946
213817_at	-0.187879
223249_at	-0.187848
1555370_a_at	-0.18752
221695_s_at	-0.187471
203883_s_at	-0.187413
210387_at	-0.187382
232769_at	-0.18733
244028_at	-0.187305
221833_at	-0.187261
230314_at	-0.187155
240439_at	-0.187085
219338_s_at	-0.187033
235912_at	-0.186971
202039_at	-0.18695
244868_at	-0.186939
216511_s_at	-0.186879
215889_at	-0.186877
1557246_at	-0.18683
235048_at	-0.186786
203187_at	-0.186744
233068_at	-0.186735
1569180_at	-0.186729
235789_at	-0.18671
217147_s_at	-0.186678
201466_s_at	-0.186628
239091_at	-0.186627
1558906_a_at	-0.186624
236045_x_at	-0.186616
1558621_at	-0.186607
237741_at	-0.1865
204304_s_at	-0.186474
1555785_a_at	-0.186471
238456_at	-0.186394
228461_at	-0.186326
1556160_a_at	-0.186273
1555938_x_at	-0.186179
1557267_s_at	-0.186153
242637_at	-0.186097
205590_at	-0.186062
206118_at	-0.186059
244610_x_at	-0.186017
227191_at	-0.185999
1554280_a_at	-0.185951
237194_at	-0.185925
1562033_at	-0.185917
228919_at	-0.185805
239450_at	-0.185768
234991_at	-0.185766
241275_at	-0.185755
237341_at	-0.185739
226764_at	-0.185708
215147_at	-0.185703
230850_at	-0.185528
1557239_at	-0.185506
218451_at	-0.185413
1559229_at	-0.185412
205976_at	-0.185408
1562300_at	-0.185404
225181_at	-0.185391
209774_x_at	-0.18538
1553349_at	-0.185356
203110_at	-0.185353
230120_s_at	-0.185319
239951_at	-0.185234
214964_at	-0.185229
212912_at	-0.185225
217226_s_at	-0.185222
225162_at	-0.18522
222366_at	-0.185186
235514_at	-0.185118
228623_at	-0.185083
239876_at	-0.185044
211459_at	-0.184926
240286_at	-0.184889
217593_at	-0.184868
230424_at	-0.184683
228370_at	-0.184667
224218_s_at	-0.184577
1564796_at	-0.184525
231183_s_at	-0.184514
222368_at	-0.184497
223103_at	-0.184487
232044_at	-0.18442
1560230_at	-0.184387
1558877_at	-0.184297
235646_at	-0.184265
213839_at	-0.184261
226808_at	-0.184247
232466_at	-0.184242
234193_at	-0.18409
207236_at	-0.183945
240141_at	-0.183932
203919_at	-0.183855
243882_at	-0.183749
242424_at	-0.183739
1564424_at	-0.183656
228170_at	-0.183652
1555057_at	-0.18364
231164_at	-0.183634
215087_at	-0.183588
216000_at	-0.183379
235077_at	-0.183363
243605_at	-0.183363
213700_s_at	-0.1833
1558739_at	-0.183251
215483_at	-0.183139
231109_at	-0.183073
1566541_at	-0.183053
1559663_at	-0.183008
206059_at	-0.182984
236582_at	-0.182953
222180_at	-0.18293
238902_at	-0.182844
1561166_a_at	-0.182804
235094_at	-0.182702
1554670_at	-0.182682
227584_at	-0.182579
212177_at	-0.182539
239605_x_at	-0.182356
228310_at	-0.182308
239917_at	-0.182293
1555920_at	-0.18229
213397_x_at	-0.182252
228067_at	-0.182157
208733_at	-0.182128
213075_at	-0.182102
212013_at	-0.181868
208498_s_at	-0.181837
244347_at	-0.181834
225191_at	-0.181688
229678_at	-0.181598
219573_at	-0.181597
228940_at	-0.181568
211874_s_at	-0.181535
228724_at	-0.181508
243963_at	-0.181372
229245_at	-0.181341
1558512_at	-0.181313
1558220_at	-0.181297
1556067_a_at	-0.181196
240991_at	-0.181194
238802_at	-0.181156
242358_at	-0.181118
212398_at	-0.181116
1557081_at	-0.181113
1566880_at	-0.180967
229221_at	-0.180911
214132_at	-0.18085
242268_at	-0.18083
226018_at	-0.180764
1566557_at	-0.180606
227216_at	-0.180548
1558710_at	-0.180534
241407_at	-0.180419
201681_s_at	-0.180316
211310_at	-0.180288
242270_at	-0.180277
225896_at	-0.180265
205860_x_at	-0.180228
242082_at	-0.180201
1556339_a_at	-0.180091
1559419_at	-0.180079
203374_s_at	-0.180055
1559762_at	-0.180016
1559455_at	-0.17995
227505_at	-0.179933
223698_at	-0.179913
214731_at	-0.179907
232020_at	-0.179904
231049_at	-0.179842
212775_at	-0.179743
1555982_at	-0.179732
232632_at	-0.179703
228847_at	-0.179633
1556072_at	-0.179596
231340_at	-0.179594
242255_at	-0.179579
223622_s_at	-0.179573
236945_at	-0.179526
209822_s_at	-0.179521
1562673_at	-0.179486
1556580_a_at	-0.179458
227576_at	-0.179411
210057_at	-0.179406
237849_at	-0.179227
236703_at	-0.179222
1553194_at	-0.178995
1555923_a_at	-0.178974
220254_at	-0.178967
241483_at	-0.17894
242279_at	-0.178843
230654_at	-0.178804
1559094_at	-0.178766
1557472_a_at	-0.178761
201028_s_at	-0.178719
1556209_at	-0.178621
209950_s_at	-0.178491
1559034_at	-0.178482
215330_at	-0.178291
212976_at	-0.178231
220711_at	-0.178097
220609_at	-0.178033
205803_s_at	-0.177986
225965_at	-0.177956
235805_at	-0.177926
230735_at	-0.177891
238695_s_at	-0.177875
1558418_at	-0.177834
232312_at	-0.177777
205366_s_at	-0.177757
231088_at	-0.177749
1557415_s_at	-0.177681
203851_at	-0.177668
1557835_at	-0.177625
228506_at	-0.177564
238231_at	-0.177539
230148_at	-0.177509
205651_x_at	-0.177503
223179_at	-0.177497
239653_at	-0.177484
206090_s_at	-0.177464
1559170_at	-0.177392
229116_at	-0.17739
238501_at	-0.177372
235123_at	-0.177326
1558600_a_at	-0.177243
1570249_x_at	-0.177232
204004_at	-0.17723
236241_at	-0.177219
244654_at	-0.1772
244572_at	-0.177162
212366_at	-0.177135
216859_x_at	-0.177083
204490_s_at	-0.176904
209936_at	-0.176844
215398_at	-0.176841
212641_at	-0.176826
203756_at	-0.176815
239867_at	-0.176711
220646_s_at	-0.176667
235862_at	-0.17664
240020_at	-0.176637
227000_at	-0.176631
220576_at	-0.176605
219670_at	-0.176569
214186_s_at	-0.176557
213910_at	-0.176557
237096_at	-0.176553
236213_at	-0.176382
222820_at	-0.176362
34210_at	-0.176344
233411_at	-0.176336
1569599_at	-0.176255
238617_at	-0.176165
231873_at	-0.176052
244360_at	-0.175964
232307_at	-0.175907
242449_at	-0.175906
202826_at	-0.175853
215297_at	-0.17581
204094_s_at	-0.17578
212221_x_at	-0.175763
1556194_a_at	-0.17569
244080_at	-0.175685
241832_at	-0.175513
236649_at	-0.175464
201465_s_at	-0.175386
244581_at	-0.175377
234074_at	-0.175363
227098_at	-0.175349
244246_at	-0.175273
225524_at	-0.175226
212486_s_at	-0.175182
242144_at	-0.17516
232052_at	-0.175126
218900_at	-0.175042
231610_at	-0.17504
1555912_at	-0.17503
239734_at	-0.174954
230320_at	-0.174852
204751_x_at	-0.174821
241723_at	-0.174681
237895_at	-0.174592
232876_at	-0.17457
218983_at	-0.174526
240467_at	-0.174432
203442_x_at	-0.174408
227383_at	-0.174399
239966_at	-0.174291
1558102_at	-0.174289
242628_at	-0.174256
222564_at	-0.174245
238787_at	-0.174202
242876_at	-0.174108
224563_at	-0.173981
236153_at	-0.173962
225656_at	-0.173953
232633_at	-0.173931
202455_at	-0.173859
1556216_s_at	-0.173857
242191_at	-0.173848
222142_at	-0.173788
232565_at	-0.173783
235526_at	-0.173736
204698_at	-0.173711
240768_x_at	-0.173638
236203_at	-0.173623
238631_at	-0.173615
243462_s_at	-0.173592
239409_at	-0.17356
227851_s_at	-0.173454
242577_at	-0.173451
221526_x_at	-0.173419
1557534_at	-0.173378
242809_at	-0.173375
220439_at	-0.173299
234073_at	-0.17325
204489_s_at	-0.173228
216015_s_at	-0.173196
228471_at	-0.173174
233870_at	-0.173167
241804_at	-0.173151
202979_s_at	-0.173144
240960_at	-0.173137
235662_at	-0.173075
231316_at	-0.173067
1559156_at	-0.173047
1559410_at	-0.173004
232077_s_at	-0.172991
215078_at	-0.172971
1554571_at	-0.172907
203574_at	-0.172905
228343_at	-0.17286
217536_x_at	-0.172844
1564093_at	-0.172826
224580_at	-0.172764
236764_at	-0.172762
227697_at	-0.172749
237016_at	-0.172738
236561_at	-0.172697
211626_x_at	-0.172628
242663_at	-0.172496
236995_x_at	-0.172337
239715_at	-0.172239
236168_at	-0.172233
206954_at	-0.17223
1558430_at	-0.172204
219550_at	-0.172178
232544_at	-0.172151
232963_at	-0.172045
235556_at	-0.172038
242357_x_at	-0.172006
232637_at	-0.172004
228801_at	-0.171924
238063_at	-0.171899
236821_at	-0.17183
239405_at	-0.171827
233675_s_at	-0.17179
1565566_a_at	-0.171726
217671_at	-0.171725
242751_at	-0.171714
237942_at	-0.171699
1552734_at	-0.171625
1557830_at	-0.171621
202439_s_at	-0.171619
241413_at	-0.171591
226142_at	-0.171566
1554143_a_at	-0.171538
217371_s_at	-0.17152
1560028_at	-0.171506
1562062_at	-0.171499
227059_at	-0.171494
215521_at	-0.171491
1558523_at	-0.171472
1556658_a_at	-0.171465
218532_s_at	-0.171457
209386_at	-0.171411
227663_at	-0.1714
239081_at	-0.171349
241501_at	-0.171257
227746_at	-0.171228
234785_at	-0.171214
241889_at	-0.171205
227290_at	-0.171136
1559500_at	-0.171104
230462_at	-0.171094
1552323_s_at	-0.170933
236948_x_at	-0.170885
203397_s_at	-0.170864
1565867_a_at	-0.170849
1557895_at	-0.170811
227806_at	-0.170805
215441_at	-0.170756
220030_at	-0.170682
228032_s_at	-0.170649
235690_at	-0.170613
238365_s_at	-0.17055
218223_s_at	-0.170524
239034_at	-0.170521
242793_at	-0.17046
221868_at	-0.170398
214925_s_at	-0.170385
228613_at	-0.170318
1560798_at	-0.170279
236492_at	-0.170264
236562_at	-0.170241
210807_s_at	-0.170189
238155_at	-0.170132
228282_at	-0.170117
225349_at	-0.170063
1569362_at	-0.170025
234562_x_at	-0.169992
235171_at	-0.169989
235746_s_at	-0.169979
222357_at	-0.169923
213367_at	-0.169896
218502_s_at	-0.169856
1559401_a_at	-0.169775
205059_s_at	-0.169771
220712_at	-0.169753
203523_at	-0.169691
1557067_s_at	-0.169675
1556602_at	-0.169631
238678_at	-0.169601
231118_at	-0.169558
1561004_at	-0.16948
238449_at	-0.169473
212969_x_at	-0.169469
227778_at	-0.169398
222842_at	-0.169352
207836_s_at	-0.169349
223623_at	-0.16933
241525_at	-0.169317
1558854_a_at	-0.16918
205414_s_at	-0.169176
238279_x_at	-0.169138
205206_at	-0.168996
209333_at	-0.168971
222184_at	-0.168967
242428_at	-0.168967
1569311_at	-0.168907
1562412_at	-0.168865
232166_at	-0.168756
226591_at	-0.168751
232511_at	-0.168717
227954_at	-0.168649
210942_s_at	-0.168634
215046_at	-0.168583
232083_at	-0.168555
203038_at	-0.168545
1552719_at	-0.168456
228342_s_at	-0.168442
202551_s_at	-0.168389
231035_s_at	-0.168383
225286_at	-0.168363
220399_at	-0.168337
243416_at	-0.168252
234351_x_at	-0.168167
213882_at	-0.168098
244462_at	-0.168028
242225_at	-0.168002
241435_at	-0.167914
208886_at	-0.167879
235493_at	-0.167861
242427_at	-0.167781
236006_s_at	-0.167758
1558755_x_at	-0.167672
226362_at	-0.167576
243988_at	-0.167566
229274_at	-0.16754
207231_at	-0.167513
216173_at	-0.16746
228781_at	-0.167456
57739_at	-0.167439
243601_at	-0.167407
226677_at	-0.167397
209691_s_at	-0.167314
212762_s_at	-0.167304
240637_at	-0.167297
208003_s_at	-0.167221
1555124_at	-0.167219
1569608_x_at	-0.167212
1565620_at	-0.167174
236471_at	-0.167167
226231_at	-0.167166
219759_at	-0.167036
241036_at	-0.167033
236524_at	-0.167008
1557410_at	-0.166966
234604_at	-0.166956
241509_at	-0.166927
232752_at	-0.166772
220349_s_at	-0.166771
1555888_at	-0.166689
232045_at	-0.166603
240843_at	-0.166574
234243_at	-0.166522
204936_at	-0.166403
244515_at	-0.166401
240090_at	-0.166335
222152_at	-0.166292
239710_at	-0.166285
240538_at	-0.166277
227554_at	-0.166269
205978_at	-0.166252
236723_at	-0.166248
230913_at	-0.166168
225249_at	-0.166153
222315_at	-0.166151
1555904_at	-0.166086
1557736_at	-0.166041
209403_at	-0.166013
235464_at	-0.16596
204958_at	-0.165922
237772_at	-0.165857
221832_s_at	-0.165736
221636_s_at	-0.165732
206995_x_at	-0.165723
217667_at	-0.165647
1565876_x_at	-0.165636
231890_at	-0.165631
208067_x_at	-0.165568
238581_at	-0.165563
214850_at	-0.165524
242969_at	-0.165497
204352_at	-0.165459
1554250_s_at	-0.165454
219860_at	-0.165454
1566446_at	-0.16544
239963_at	-0.165422
239978_at	-0.165416
230612_at	-0.16539
242579_at	-0.165371
228450_at	-0.165321
230235_at	-0.165312
232865_at	-0.165283
235028_at	-0.165247
204632_at	-0.165241
209344_at	-0.16521
242489_at	-0.165202
220220_at	-0.165169
205205_at	-0.165142
243042_at	-0.165137
243648_at	-0.165116
1559589_a_at	-0.164989
1568834_s_at	-0.164974
235729_at	-0.16496
233430_at	-0.164945
232580_x_at	-0.164913
227672_at	-0.164886
216944_s_at	-0.164872
238774_at	-0.164801
235444_at	-0.164763
242174_at	-0.164666
229437_at	-0.164626
243279_at	-0.164613
235030_at	-0.164599
234326_at	-0.164574
1562644_at	-0.164564
236823_at	-0.164554
241242_at	-0.164498
81811_at	-0.164471
1552480_s_at	-0.164462
1556589_at	-0.164451
235577_at	-0.164294
214177_s_at	-0.164263
219229_at	-0.164232
239442_at	-0.164162
233265_at	-0.164081
230762_at	-0.164077
225954_s_at	-0.164032
239014_at	-0.163994
215151_at	-0.163947
219631_at	-0.163882
1559932_at	-0.163877
1570135_at	-0.163874
237224_at	-0.163741
215024_at	-0.16372
242734_x_at	-0.163718
236944_at	-0.16371
1553099_at	-0.163704
1563173_at	-0.163613
1557674_s_at	-0.163595
213158_at	-0.163593
211267_at	-0.163549
1559862_at	-0.163521
237311_at	-0.163518
238803_at	-0.163509
240866_at	-0.163496
233607_at	-0.163496
226425_at	-0.163482
209803_s_at	-0.16345
239556_at	-0.163384
223434_at	-0.163365
244535_at	-0.163329
225506_at	-0.163321
1557543_at	-0.163275
239655_at	-0.163257
204513_s_at	-0.1632
214099_s_at	-0.163199
238220_at	-0.163187
243543_at	-0.163118
228622_s_at	-0.163106
229127_at	-0.163077
239561_at	-0.163022
1565162_s_at	-0.162992
206370_at	-0.162964
233753_at	-0.162883
1555960_at	-0.162845
216147_at	-0.162684
1562110_at	-0.162609
215653_at	-0.162605
237577_at	-0.162546
227709_at	-0.162546
231956_at	-0.162537
236591_at	-0.162487
243606_at	-0.162483
220091_at	-0.162477
223600_s_at	-0.162471
239339_at	-0.162394
225305_at	-0.16239
207850_at	-0.162377
1562955_at	-0.162282
1569540_at	-0.162274
1559494_at	-0.162212
1563597_at	-0.16218
205727_at	-0.16204
244348_at	-0.162017
234269_at	-0.162003
201951_at	-0.161917
1558604_a_at	-0.161916
212820_at	-0.16188
215666_at	-0.161871
240339_at	-0.161868
227106_at	-0.161844
1557222_at	-0.161806
223593_at	-0.16171
233027_at	-0.161642
224774_s_at	-0.161623
214085_x_at	-0.161544
235679_at	-0.161542
238127_at	-0.161524
225508_at	-0.161499
236558_at	-0.161482
232172_at	-0.161405
203185_at	-0.16138
233026_s_at	-0.161372
221935_s_at	-0.161314
225539_at	-0.16129
1556932_at	-0.161279
1566897_at	-0.161272
232081_at	-0.161245
242196_at	-0.161185
228483_s_at	-0.161177
207837_at	-0.16116
214846_s_at	-0.161157
233336_at	-0.161118
1558742_at	-0.16111
1554501_at	-0.161072
237554_at	-0.161048
233271_at	-0.161016
224407_s_at	-0.160995
244859_at	-0.160855
216033_s_at	-0.160809
215029_at	-0.160786
220728_at	-0.160778
232914_s_at	-0.160722
210711_at	-0.160688
1558331_at	-0.160669
1570496_at	-0.160621
1564568_at	-0.160559
230168_at	-0.160559
222413_s_at	-0.160518
242990_at	-0.160505
1553982_a_at	-0.16047
209321_s_at	-0.160463
205857_at	-0.160335
239798_at	-0.160298
236704_at	-0.160285
1557145_at	-0.160223
223276_at	-0.160208
222572_at	-0.160136
1555120_at	-0.160065
213106_at	-0.160039
233284_at	-0.160035
230888_at	-0.160014
202340_x_at	-0.159967
240066_at	-0.159924
239780_at	-0.159906
244312_at	-0.159873
243338_at	-0.15982
228946_at	-0.159768
244015_at	-0.159675
243847_at	-0.159672
1560058_at	-0.159638
1556678_a_at	-0.159602
[truncated: 52,677 more rows]

## Sheet: Intermediate vs. Adverse
Supplemental table 1: List of ranked gene expression comparing Molecular-Based Score (MBS) risk entities transcriptomics.
ID	LogFC
228885_at	-0.473905
213110_s_at	-0.460273
201069_at	-0.445948
226192_at	-0.421162
226282_at	-0.412067
226197_at	-0.402134
231798_at	-0.394896
232636_at	-0.386383
232034_at	-0.380858
209982_s_at	-0.363214
230266_at	-0.348208
206685_at	-0.341984
227417_at	-0.338989
242406_at	-0.335273
235737_at	-0.331441
230008_at	-0.327949
235651_at	-0.327762
242907_at	-0.323958
229455_at	-0.322346
213714_at	-0.322058
1569476_at	-0.318816
235305_s_at	-0.313023
209728_at	-0.31224
213992_at	-0.306858
1553808_a_at	-0.305922
1557359_at	-0.303258
228882_at	-0.30269
201431_s_at	-0.300678
229265_at	-0.2972
202888_s_at	-0.294898
1556008_a_at	-0.294279
230861_at	-0.293907
236465_at	-0.293128
1558606_s_at	-0.289259
240182_at	-0.28856
1554298_a_at	-0.287662
242520_s_at	-0.287237
214823_at	-0.286792
232424_at	-0.285118
215506_s_at	-0.28367
243756_at	-0.283083
1554636_at	-0.28241
1555880_at	-0.282395
238376_at	-0.280677
243880_at	-0.277612
228188_at	-0.276992
242772_x_at	-0.269691
204750_s_at	-0.268396
210571_s_at	-0.266646
215177_s_at	-0.264669
220227_at	-0.263673
236892_s_at	-0.261568
244042_x_at	-0.261244
1556054_at	-0.2601
240824_at	-0.260042
201324_at	-0.258653
1566901_at	-0.258645
236548_at	-0.258099
243767_at	-0.257523
214829_at	-0.257433
244125_at	-0.257057
211506_s_at	-0.256594
1565830_at	-0.255649
209488_s_at	-0.255293
239301_at	-0.254264
204751_x_at	-0.254048
205518_s_at	-0.253719
1559881_s_at	-0.253659
1556331_a_at	-0.250134
232958_at	-0.249547
1557626_at	-0.248186
227742_at	-0.247556
219295_s_at	-0.247402
232530_at	-0.247392
230505_at	-0.247148
1569512_at	-0.246608
240131_at	-0.246248
227618_at	-0.245825
229116_at	-0.24546
235500_at	-0.245285
206624_at	-0.24492
244075_at	-0.244763
1557539_at	-0.243981
201325_s_at	-0.243382
228580_at	-0.243268
1553105_s_at	-0.243128
227140_at	-0.242756
233823_at	-0.242693
209737_at	-0.242202
216268_s_at	-0.241833
1554876_a_at	-0.241641
217996_at	-0.241116
229159_at	-0.24093
226211_at	-0.240193
213482_at	-0.23997
237974_at	-0.239946
1557238_s_at	-0.239788
229389_at	-0.239662
236961_at	-0.239076
226869_at	-0.238963
233072_at	-0.238623
1561155_at	-0.238512
232744_x_at	-0.238211
225238_at	-0.237913
229202_at	-0.237817
213894_at	-0.236822
232664_at	-0.236813
215314_at	-0.236587
1554997_a_at	-0.236049
1569203_at	-0.235825
1569225_a_at	-0.235337
232797_at	-0.235045
219949_at	-0.23503
225996_at	-0.234587
219970_at	-0.234073
233083_at	-0.233777
205899_at	-0.233204
223627_at	-0.233049
229011_at	-0.232735
232465_at	-0.232707
209993_at	-0.231624
226817_at	-0.231611
206866_at	-0.231507
224673_at	-0.231016
238785_at	-0.230353
214147_at	-0.229786
1558977_at	-0.229744
236105_at	-0.229449
218880_at	-0.229359
219527_at	-0.228419
1554769_at	-0.228281
1562265_at	-0.22828
202718_at	-0.228143
1559835_at	-0.228019
204672_s_at	-0.2275
201693_s_at	-0.227445
239247_at	-0.227388
214996_at	-0.2267
229313_at	-0.226563
243417_at	-0.226418
221191_at	-0.226402
1556821_x_at	-0.22551
243748_at	-0.225509
213411_at	-0.22518
1555897_at	-0.22484
205774_at	-0.224289
217655_at	-0.223911
244533_at	-0.223556
239129_at	-0.223335
209994_s_at	-0.223086
244297_at	-0.222995
208350_at	-0.221826
1563858_at	-0.221731
223681_s_at	-0.221165
201367_s_at	-0.221078
203146_s_at	-0.22096
1563621_at	-0.220599
244433_at	-0.220427
238983_at	-0.220413
219195_at	-0.2202
207693_at	-0.219146
209099_x_at	-0.218964
210612_s_at	-0.218817
239130_at	-0.218641
1552575_a_at	-0.218618
223575_at	-0.21827
205794_s_at	-0.218107
1554770_x_at	-0.217817
235555_at	-0.217501
236385_at	-0.216511
203085_s_at	-0.215653
202986_at	-0.215601
239448_at	-0.215457
220326_s_at	-0.214889
1566040_at	-0.214541
1565544_at	-0.213792
219534_x_at	-0.213736
221900_at	-0.21363
239162_at	-0.213547
213183_s_at	-0.213093
203591_s_at	-0.212907
216247_at	-0.212371
238692_at	-0.212315
231165_at	-0.212101
242710_at	-0.211402
214705_at	-0.211236
206067_s_at	-0.211153
1556338_at	-0.211117
244464_at	-0.210716
239600_at	-0.210646
1570507_at	-0.21064
201295_s_at	-0.2095
239467_at	-0.209424
217659_at	-0.209324
215116_s_at	-0.209264
240926_at	-0.20832
1554127_s_at	-0.208087
237839_at	-0.207746
237856_at	-0.207661
231323_at	-0.207303
244677_at	-0.207106
242751_at	-0.206962
207610_s_at	-0.206707
221636_s_at	-0.206376
1557905_s_at	-0.205855
1556194_a_at	-0.205768
239827_at	-0.205582
1556601_a_at	-0.205455
37005_at	-0.204796
235077_at	-0.20473
219858_s_at	-0.204378
209446_s_at	-0.204346
1559964_at	-0.204147
235547_at	-0.203856
1555827_at	-0.20365
1559528_at	-0.203564
241769_at	-0.20325
220014_at	-0.203231
242886_at	-0.203159
1557366_at	-0.203041
39650_s_at	-0.202915
1556160_a_at	-0.202899
47560_at	-0.202819
1569624_at	-0.202525
232600_at	-0.202383
223740_at	-0.20236
215211_at	-0.202316
240655_at	-0.202236
239740_at	-0.202107
236815_at	-0.201929
217544_at	-0.201903
230127_at	-0.201782
1556066_at	-0.201763
37462_i_at	-0.201761
241774_at	-0.200991
209925_at	-0.200928
225162_at	-0.200567
243591_at	-0.200354
224563_at	-0.199989
1554910_at	-0.199939
230052_s_at	-0.199734
228570_at	-0.199312
215172_at	-0.19925
240432_x_at	-0.19909
242509_at	-0.199043
238341_at	-0.198883
1558027_s_at	-0.198779
225950_at	-0.198497
1565975_at	-0.198157
206385_s_at	-0.197949
1560395_at	-0.197329
204055_s_at	-0.197207
236172_at	-0.197112
232979_at	-0.197052
229272_at	-0.19705
204198_s_at	-0.19678
41386_i_at	-0.196692
213423_x_at	-0.19665
1552774_a_at	-0.196646
230680_at	-0.196517
225150_s_at	-0.196465
225627_s_at	-0.196446
228740_at	-0.196341
227145_at	-0.196186
239512_at	-0.196146
240326_at	-0.195986
229773_at	-0.195753
232504_at	-0.195684
238520_at	-0.195534
242888_at	-0.195384
217997_at	-0.195307
243110_x_at	-0.195288
204462_s_at	-0.19468
216894_x_at	-0.194631
240829_at	-0.193848
239228_at	-0.193836
203384_s_at	-0.193665
1561829_at	-0.19346
226872_at	-0.193449
1569854_at	-0.193357
219922_s_at	-0.193051
1562957_at	-0.193034
1559490_at	-0.19302
204491_at	-0.192932
1555890_at	-0.192886
1555884_at	-0.192734
240133_x_at	-0.192733
226884_at	-0.192534
225671_at	-0.192501
239830_at	-0.19249
241825_at	-0.192402
228080_at	-0.191952
228851_s_at	-0.191665
204420_at	-0.19149
217147_s_at	-0.191385
238918_at	-0.19104
209387_s_at	-0.190972
207174_at	-0.190936
227751_at	-0.190927
1563792_at	-0.190824
225871_at	-0.190801
210511_s_at	-0.190592
232916_at	-0.190579
231332_at	-0.1905
227038_at	-0.190475
244517_x_at	-0.190365
239726_at	-0.19034
1558795_at	-0.190195
220220_at	-0.190164
227803_at	-0.190099
229309_at	-0.190058
1555920_at	-0.18979
205479_s_at	-0.18977
231005_at	-0.189723
213429_at	-0.189576
225842_at	-0.189482
229974_at	-0.189298
201621_at	-0.189265
1559170_at	-0.189191
209835_x_at	-0.189181
224027_at	-0.18901
208268_at	-0.188892
240903_at	-0.188792
237054_at	-0.188704
1558613_at	-0.188547
1557289_s_at	-0.188439
232049_at	-0.188376
1556204_a_at	-0.188354
203543_s_at	-0.188353
1563104_at	-0.188118
1559582_at	-0.188116
212713_at	-0.188092
236032_at	-0.187898
236006_s_at	-0.187874
1560342_at	-0.187487
225954_s_at	-0.18744
1559856_s_at	-0.187264
243554_at	-0.187216
215087_at	-0.186847
1569312_at	-0.186732
241803_s_at	-0.186643
1554240_a_at	-0.186638
236285_at	-0.186571
1565162_s_at	-0.185872
241824_at	-0.185728
224098_at	-0.185727
212452_x_at	-0.185709
243934_at	-0.185559
205081_at	-0.185544
244756_at	-0.185371
238458_at	-0.185339
1553321_a_at	-0.185295
225790_at	-0.185231
218686_s_at	-0.185151
238732_at	-0.185117
232309_at	-0.184863
233887_at	-0.18482
215501_s_at	-0.184757
220458_at	-0.18475
1559282_at	-0.184679
241860_at	-0.184647
225328_at	-0.18457
234260_at	-0.184409
230624_at	-0.184261
217432_s_at	-0.183795
243957_at	-0.183707
1553635_s_at	-0.18364
240180_at	-0.183547
239955_at	-0.183352
212671_s_at	-0.183244
204955_at	-0.183235
209889_at	-0.18278
1568594_s_at	-0.182733
226439_s_at	-0.182728
244808_at	-0.182707
219173_at	-0.182681
244659_at	-0.182672
205933_at	-0.18267
212014_x_at	-0.182595
205131_x_at	-0.182433
220254_at	-0.182349
227923_at	-0.182316
227514_at	-0.182033
224998_at	-0.181857
228503_at	-0.181826
1554116_s_at	-0.181824
230650_at	-0.181777
215559_at	-0.181627
1553247_a_at	-0.181574
221563_at	-0.181345
242051_at	-0.1813
205330_at	-0.181024
1554126_at	-0.180917
243586_at	-0.180835
232796_at	-0.180703
204005_s_at	-0.180595
202342_s_at	-0.180486
207895_at	-0.180463
237157_at	-0.180401
1556761_at	-0.180323
244407_at	-0.180299
213178_s_at	-0.180036
210916_s_at	-0.179794
208015_at	-0.179787
220710_at	-0.17978
239258_at	-0.179774
203476_at	-0.179769
233689_at	-0.179755
232750_at	-0.179536
228216_at	-0.179472
210269_s_at	-0.179461
1565852_at	-0.179407
231164_at	-0.179349
229975_at	-0.179292
223885_at	-0.17927
1557852_at	-0.179247
233241_at	-0.179164
238461_at	-0.179046
227574_at	-0.178921
243707_at	-0.178912
225237_s_at	-0.178867
215706_x_at	-0.178786
1559492_at	-0.178744
203323_at	-0.178607
236167_at	-0.178566
229264_at	-0.178503
242604_at	-0.178482
215586_at	-0.17847
230248_x_at	-0.17844
232489_at	-0.17842
241853_at	-0.178348
242708_at	-0.178175
213182_x_at	-0.17816
227233_at	-0.178003
1556580_a_at	-0.177903
218086_at	-0.177725
238053_at	-0.177703
225393_at	-0.17769
214757_at	-0.177604
216100_s_at	-0.177402
224979_s_at	-0.177246
220974_x_at	-0.177135
223614_at	-0.177125
243951_at	-0.177081
1555858_at	-0.176988
216766_at	-0.176784
218983_at	-0.176659
212223_at	-0.176558
1554306_at	-0.17647
234193_at	-0.176258
210783_x_at	-0.176211
204192_at	-0.17618
212776_s_at	-0.175955
205651_x_at	-0.175925
226444_at	-0.17554
217164_at	-0.175159
206548_at	-0.17513
1554670_at	-0.175038
230302_at	-0.174999
204908_s_at	-0.174826
242579_at	-0.174692
244679_at	-0.174562
243835_at	-0.174483
232125_at	-0.174318
214964_at	-0.174248
242878_at	-0.174215
232459_at	-0.174082
1552715_a_at	-0.173956
201369_s_at	-0.173953
233884_at	-0.173775
244247_at	-0.17369
1569830_at	-0.173573
239175_at	-0.173567
214326_x_at	-0.173305
233090_at	-0.173029
213228_at	-0.172887
234340_at	-0.172809
240265_at	-0.172798
206772_at	-0.172734
203542_s_at	-0.172693
239280_at	-0.172657
238581_at	-0.172615
232406_at	-0.172347
230499_at	-0.172343
1557285_at	-0.172311
243431_at	-0.17229
209163_at	-0.172205
233700_at	-0.17209
242529_x_at	-0.172061
1553400_a_at	-0.171968
210233_at	-0.171744
226029_at	-0.171549
214378_at	-0.171525
230616_at	-0.171495
204259_at	-0.171446
211621_at	-0.171431
205059_s_at	-0.171418
219878_s_at	-0.171391
235898_at	-0.17126
235533_at	-0.171219
1553433_at	-0.171153
228919_at	-0.171143
231183_s_at	-0.17112
1557527_at	-0.171005
234597_at	-0.17091
210852_s_at	-0.170593
216260_at	-0.170544
243537_at	-0.170469
229688_at	-0.170446
236982_at	-0.170352
239001_at	-0.170254
236202_at	-0.170023
203431_s_at	-0.16983
211825_s_at	-0.169825
214920_at	-0.169646
203604_at	-0.169579
207623_at	-0.169511
222101_s_at	-0.169482
227709_at	-0.1694
1554638_at	-0.169351
243966_at	-0.169317
232864_s_at	-0.169236
1556602_at	-0.169181
213596_at	-0.169172
1557014_a_at	-0.168967
232280_at	-0.168736
244292_at	-0.168388
206652_at	-0.168313
200808_s_at	-0.168249
202178_at	-0.168232
238617_at	-0.168135
1554060_s_at	-0.168058
1558819_at	-0.168044
1552423_at	-0.167957
224746_at	-0.167658
240608_at	-0.167633
239559_at	-0.16749
214196_s_at	-0.167472
1559949_at	-0.167398
215750_at	-0.16735
228416_at	-0.167312
232472_at	-0.16731
1554161_at	-0.167286
243605_at	-0.167278
220150_s_at	-0.167246
204717_s_at	-0.166885
204490_s_at	-0.166857
228492_at	-0.166791
1557352_at	-0.166767
228181_at	-0.166762
212935_at	-0.166629
228342_s_at	-0.166525
1554411_at	-0.1664
59375_at	-0.166335
220243_at	-0.166287
1552867_at	-0.166156
239544_at	-0.16613
1560386_at	-0.166074
242663_at	-0.165968
209822_s_at	-0.165902
1564002_a_at	-0.165823
210954_s_at	-0.165612
235957_at	-0.165257
242292_at	-0.165176
217594_at	-0.164957
232371_at	-0.164854
1559062_at	-0.164813
216103_at	-0.164585
201387_s_at	-0.164547
242234_at	-0.164413
1559096_x_at	-0.164403
211597_s_at	-0.164317
232549_at	-0.164305
1555168_a_at	-0.164128
210452_x_at	-0.163928
211559_s_at	-0.163837
244367_at	-0.16382
1566482_at	-0.163296
238951_at	-0.163275
220022_at	-0.163273
1569311_at	-0.163142
232291_at	-0.163141
228894_at	-0.162943
239999_at	-0.162832
238460_at	-0.162728
1554290_at	-0.162718
232653_at	-0.162698
213910_at	-0.162692
235521_at	-0.162608
230175_s_at	-0.162489
239826_at	-0.162447
239245_at	-0.162384
202748_at	-0.162312
230314_at	-0.162229
207111_at	-0.16222
200922_at	-0.162194
238206_at	-0.162185
222281_s_at	-0.162185
1554726_at	-0.162146
221696_s_at	-0.162112
209560_s_at	-0.162099
1565436_s_at	-0.162039
232522_at	-0.161847
231978_at	-0.161571
224218_s_at	-0.161531
228450_at	-0.161504
203751_x_at	-0.161473
242856_at	-0.161381
1568838_at	-0.161373
1560112_at	-0.161305
1564796_at	-0.161171
243469_at	-0.161126
242075_at	-0.161099
207776_s_at	-0.161015
219794_at	-0.160934
236552_at	-0.160919
212732_at	-0.160801
222564_at	-0.160751
224917_at	-0.160735
1558775_s_at	-0.160711
237081_at	-0.160556
214833_at	-0.160555
215034_s_at	-0.160534
1556049_at	-0.160418
228962_at	-0.160409
229222_at	-0.160395
1553297_a_at	-0.160367
227851_s_at	-0.160351
236565_s_at	-0.160274
228067_at	-0.160225
211323_s_at	-0.160117
1558148_x_at	-0.160094
221527_s_at	-0.160037
226972_s_at	-0.159998
1557543_at	-0.159936
1559762_at	-0.15992
1554608_at	-0.159918
1565889_at	-0.159882
204793_at	-0.15983
237954_x_at	-0.159798
213146_at	-0.159704
213348_at	-0.159468
242427_at	-0.159349
1564656_at	-0.159297
239577_at	-0.159229
243771_at	-0.159172
228111_s_at	-0.15917
234923_at	-0.159053
243878_at	-0.159053
226764_at	-0.15896
235959_at	-0.158899
1556932_at	-0.158897
216905_s_at	-0.158805
241926_s_at	-0.158698
244572_at	-0.158373
1570441_at	-0.158322
38487_at	-0.158279
1555892_s_at	-0.158199
229514_at	-0.158052
233648_at	-0.158008
235205_at	-0.157974
238127_at	-0.157909
206782_s_at	-0.157842
225529_at	-0.157762
238559_at	-0.157762
236106_at	-0.157645
226018_at	-0.157644
216015_s_at	-0.157442
206945_at	-0.157397
206574_s_at	-0.157366
222880_at	-0.157028
1569906_s_at	-0.156994
238658_at	-0.156973
239411_at	-0.156847
226783_at	-0.156784
241925_x_at	-0.156757
1560133_at	-0.156645
214132_at	-0.156619
209050_s_at	-0.156513
237387_at	-0.156489
235432_at	-0.156239
1562544_at	-0.156233
237337_at	-0.156226
222922_at	-0.156011
232354_at	-0.155929
206486_at	-0.155894
220911_s_at	-0.155743
1563369_at	-0.155687
1555785_a_at	-0.155678
223623_at	-0.155669
215555_at	-0.155661
235743_at	-0.155574
236609_at	-0.155571
239614_x_at	-0.155559
240327_at	-0.155519
240222_at	-0.155355
233674_at	-0.155286
236962_at	-0.155032
232692_at	-0.155015
205681_at	-0.154982
224659_at	-0.154754
1558401_at	-0.154732
215288_at	-0.154578
220467_at	-0.154559
206828_at	-0.154555
1568943_at	-0.154546
1557066_at	-0.154513
230707_at	-0.154477
1565628_at	-0.154448
229661_at	-0.154425
219015_s_at	-0.154419
203851_at	-0.154318
215201_at	-0.154302
238468_at	-0.154214
1557512_at	-0.154197
204182_s_at	-0.154099
203069_at	-0.154097
238771_at	-0.15395
216286_at	-0.153921
241863_x_at	-0.153895
232094_at	-0.153884
205746_s_at	-0.15388
212099_at	-0.153846
217625_x_at	-0.153621
202254_at	-0.153567
232088_x_at	-0.153491
1558796_a_at	-0.153338
227108_at	-0.153304
211996_s_at	-0.15328
207236_at	-0.153144
229206_at	-0.153049
215578_at	-0.152832
1554821_a_at	-0.152822
237429_at	-0.152676
212848_s_at	-0.152542
215653_at	-0.152479
242121_at	-0.152391
239651_at	-0.15239
1555568_at	-0.152326
203032_s_at	-0.152305
1558702_at	-0.152132
235912_at	-0.152047
1558922_at	-0.152036
218451_at	-0.151986
236948_x_at	-0.151901
231804_at	-0.151836
1559455_at	-0.151758
232555_at	-0.151626
210070_s_at	-0.151624
1557504_at	-0.151603
240439_at	-0.151531
243031_at	-0.151516
1557166_at	-0.151399
241742_at	-0.151374
208147_s_at	-0.15131
201667_at	-0.151288
220843_s_at	-0.15124
210306_at	-0.151057
232172_at	-0.151017
210117_at	-0.150973
1555996_s_at	-0.150942
217991_x_at	-0.150872
205978_at	-0.15084
237803_x_at	-0.150738
241395_at	-0.150706
214415_at	-0.150691
229302_at	-0.150557
1557459_at	-0.150515
209179_s_at	-0.15048
242832_at	-0.150468
209164_s_at	-0.150322
228956_at	-0.15024
240216_at	-0.150233
215224_at	-0.150219
232945_at	-0.150184
233914_s_at	-0.150178
208047_s_at	-0.150085
1556950_s_at	-0.150058
229627_at	-0.15003
1558094_s_at	-0.14986
1552986_at	-0.149847
204963_at	-0.149793
240513_at	-0.149765
205366_s_at	-0.149726
229240_at	-0.149706
207786_at	-0.149685
241460_at	-0.14966
202708_s_at	-0.149624
232257_s_at	-0.149544
236851_x_at	-0.149533
212912_at	-0.149449
220148_at	-0.149447
236164_at	-0.1494
222147_s_at	-0.149301
235722_at	-0.149222
217593_at	-0.1492
239251_at	-0.148967
220416_at	-0.148935
238098_at	-0.148921
1558600_a_at	-0.148757
226691_at	-0.148679
239503_at	-0.148661
238355_at	-0.148658
206289_at	-0.148616
210649_s_at	-0.148614
1557305_at	-0.148598
222330_at	-0.148499
213353_at	-0.148498
1558592_at	-0.148457
222908_at	-0.148339
229776_at	-0.148272
219724_s_at	-0.148252
215470_at	-0.148237
206622_at	-0.1481
215666_at	-0.148084
232423_at	-0.147997
223179_at	-0.147992
228678_at	-0.147985
229934_at	-0.147825
1552623_at	-0.147781
217523_at	-0.147772
232740_at	-0.147708
234148_at	-0.147677
1569041_at	-0.14763
219640_at	-0.147628
203106_s_at	-0.147522
236038_at	-0.147378
222820_at	-0.147377
1556472_s_at	-0.147368
242310_at	-0.147342
201445_at	-0.147308
239339_at	-0.147207
241991_at	-0.147115
203088_at	-0.147111
222366_at	-0.147056
239715_at	-0.147037
220459_at	-0.14703
1557067_s_at	-0.146897
238449_at	-0.146884
209774_x_at	-0.146874
1558523_at	-0.146748
1555912_at	-0.14655
243435_at	-0.146421
233874_at	-0.146372
229280_s_at	-0.146345
1570151_at	-0.146328
229024_at	-0.146321
238652_at	-0.146194
233303_at	-0.146113
221207_s_at	-0.146045
1559117_at	-0.146019
1562644_at	-0.146014
244581_at	-0.145945
214815_at	-0.145913
216614_at	-0.145905
238097_at	-0.145819
224293_at	-0.145811
1555960_at	-0.145807
204164_at	-0.145644
238365_s_at	-0.145639
237945_at	-0.145602
241407_at	-0.145412
1565703_at	-0.145348
1559449_a_at	-0.14532
210425_x_at	-0.145182
204094_s_at	-0.145167
1560230_at	-0.145145
204156_at	-0.145098
227697_at	-0.145072
225628_s_at	-0.145031
216527_at	-0.144985
232145_at	-0.144975
243092_at	-0.144911
204004_at	-0.144875
222290_at	-0.144868
1557222_at	-0.144702
228998_at	-0.144675
203749_s_at	-0.144472
220439_at	-0.144437
241525_at	-0.14441
210791_s_at	-0.1444
241897_at	-0.144382
241867_at	-0.144268
220617_s_at	-0.144248
241936_x_at	-0.144137
235805_at	-0.144091
243236_at	-0.144063
212930_at	-0.143905
217667_at	-0.14383
243673_at	-0.143773
204773_at	-0.143759
233068_at	-0.143757
228781_at	-0.143688
204083_s_at	-0.14355
1554520_at	-0.143547
223341_s_at	-0.143542
231035_s_at	-0.143523
1558842_at	-0.143494
209098_s_at	-0.143387
220399_at	-0.143359
204783_at	-0.143273
226808_at	-0.143245
235511_at	-0.143167
1560332_at	-0.143103
240020_at	-0.143017
1559094_at	-0.142992
234186_at	-0.142974
227632_at	-0.142951
243826_at	-0.142943
1570165_at	-0.142696
219569_s_at	-0.142688
239383_at	-0.142672
242433_at	-0.142543
212193_s_at	-0.14242
203819_s_at	-0.142322
1555860_x_at	-0.14231
41387_r_at	-0.142301
230760_at	-0.142242
241119_at	-0.142188
227746_at	-0.14208
242306_at	-0.14205
222413_s_at	-0.141927
244482_at	-0.141877
212678_at	-0.141873
217538_at	-0.141871
209051_s_at	-0.14173
1562745_at	-0.141708
214820_at	-0.141707
201655_s_at	-0.141679
215175_at	-0.141643
239619_at	-0.141514
235482_at	-0.141491
1555259_at	-0.141444
206036_s_at	-0.141413
201282_at	-0.141406
1558739_at	-0.141365
233025_at	-0.141294
239008_at	-0.141288
208498_s_at	-0.141267
1565717_s_at	-0.141149
226592_at	-0.141134
228411_at	-0.141108
1557081_at	-0.141096
234297_at	-0.14108
204304_s_at	-0.141031
206336_at	-0.141015
1559419_at	-0.140952
242321_at	-0.140928
231049_at	-0.140897
228724_at	-0.140842
205476_at	-0.140808
241446_at	-0.140785
1559035_a_at	-0.140763
238790_at	-0.140685
240772_at	-0.140643
239926_at	-0.14061
219754_at	-0.140513
233899_x_at	-0.140413
1553436_at	-0.140379
209403_at	-0.140345
213035_at	-0.140343
238231_at	-0.140253
235175_at	-0.140217
244592_at	-0.14018
214315_x_at	-0.140174
230387_at	-0.140168
240865_at	-0.140077
232312_at	-0.140057
205516_x_at	-0.140056
225197_at	-0.139967
1556059_s_at	-0.139944
235953_at	-0.139922
1561763_at	-0.139855
231873_at	-0.139841
1558770_a_at	-0.139838
1569362_at	-0.139837
238694_at	-0.139831
239587_at	-0.13977
209936_at	-0.139757
1555091_at	-0.139712
202601_s_at	-0.139709
208269_s_at	-0.139621
228047_at	-0.139555
234411_x_at	-0.139478
1554929_at	-0.139458
1553725_s_at	-0.139454
224920_x_at	-0.139389
222458_s_at	-0.139368
229170_s_at	-0.139345
206233_at	-0.139337
1557073_s_at	-0.139184
205074_at	-0.139168
206115_at	-0.139113
230028_at	-0.139069
207781_s_at	-0.13905
1554314_at	-0.139019
240733_at	-0.138974
244524_at	-0.138949
232466_at	-0.138935
210057_at	-0.138935
232565_at	-0.138908
207063_at	-0.138899
209543_s_at	-0.138805
244631_at	-0.138781
203627_at	-0.138767
1566232_at	-0.138754
60815_at	-0.138631
207978_s_at	-0.138629
226885_at	-0.13857
211310_at	-0.138549
228310_at	-0.138504
213954_at	-0.138492
201596_x_at	-0.138457
230670_at	-0.138447
243646_at	-0.138402
205997_at	-0.138326
239842_x_at	-0.138322
1557383_a_at	-0.13832
207522_s_at	-0.138206
212762_s_at	-0.138184
243876_at	-0.13816
204468_s_at	-0.138158
223929_s_at	-0.138134
233690_at	-0.138118
235157_at	-0.138006
235104_at	-0.138003
215339_at	-0.137968
221695_s_at	-0.137956
244332_at	-0.137921
215046_at	-0.137908
225191_at	-0.137883
232914_s_at	-0.13788
236251_at	-0.137868
225776_at	-0.137862
227778_at	-0.137792
203883_s_at	-0.137692
228506_at	-0.137671
1568830_at	-0.137612
222780_s_at	-0.137571
1562053_at	-0.13756
229620_at	-0.137502
228755_at	-0.137487
219871_at	-0.13747
1558331_at	-0.137411
210716_s_at	-0.137391
214241_at	-0.137388
1555923_a_at	-0.137339
234028_at	-0.137328
243543_at	-0.137267
222862_s_at	-0.137235
239511_s_at	-0.137203
235987_at	-0.137186
239408_at	-0.137148
205860_x_at	-0.137108
235922_at	-0.137098
242216_at	-0.137022
218900_at	-0.136985
238619_at	-0.136964
229146_at	-0.1369
226186_at	-0.136823
1562481_at	-0.13654
229249_at	-0.136479
238924_at	-0.136441
228266_s_at	-0.136438
1565743_at	-0.136364
1558949_at	-0.136335
210123_s_at	-0.136305
243524_at	-0.136273
223645_s_at	-0.136251
232939_at	-0.13622
235789_at	-0.136204
204099_at	-0.136183
220253_s_at	-0.136094
1561762_s_at	-0.135974
239653_at	-0.135951
242965_at	-0.135837
228751_at	-0.135788
242428_at	-0.135768
1568780_at	-0.135764
223818_s_at	-0.135739
242728_at	-0.135687
205001_s_at	-0.135518
226975_at	-0.135422
231351_at	-0.135417
236404_at	-0.13541
220134_x_at	-0.13538
1557738_at	-0.135354
232521_at	-0.135338
211022_s_at	-0.13533
203151_at	-0.135304
236317_at	-0.135158
242290_at	-0.135117
1556865_at	-0.1351
203998_s_at	-0.135089
222392_x_at	-0.135054
216121_at	-0.134893
241834_at	-0.134892
226028_at	-0.13488
235213_at	-0.134834
230698_at	-0.134831
1552735_at	-0.134767
219957_at	-0.134763
216115_at	-0.134751
215447_at	-0.134734
220546_at	-0.134733
227134_at	-0.134731
205601_s_at	-0.134662
223967_at	-0.13461
222721_at	-0.134609
1554507_at	-0.134434
1555781_at	-0.134417
1564820_at	-0.134352
238483_at	-0.134348
227492_at	-0.134287
235937_at	-0.134271
236298_at	-0.134271
211386_at	-0.134253
219264_s_at	-0.134203
238457_at	-0.134154
206995_x_at	-0.134066
242255_at	-0.134041
236002_at	-0.133958
235600_at	-0.133938
222058_at	-0.133872
206683_at	-0.133854
212667_at	-0.133852
216176_at	-0.133807
219308_s_at	-0.133772
214375_at	-0.133768
223283_s_at	-0.133747
211874_s_at	-0.133736
226703_at	-0.133699
209983_s_at	-0.133563
224766_at	-0.133563
210786_s_at	-0.133523
214917_at	-0.13348
232633_at	-0.133453
1566243_at	-0.133427
1559932_at	-0.133372
233678_at	-0.133354
239091_at	-0.133236
225516_at	-0.133195
201389_at	-0.132919
1552785_at	-0.132892
227410_at	-0.132877
220004_at	-0.132832
215297_at	-0.132812
210322_x_at	-0.132788
235746_s_at	-0.132746
1555370_a_at	-0.132706
244826_at	-0.132694
223638_at	-0.132673
1558540_s_at	-0.132662
234113_at	-0.132617
231112_at	-0.132568
1562110_at	-0.132562
243601_at	-0.132552
220692_at	-0.132551
212259_s_at	-0.132544
232623_at	-0.132524
1556339_a_at	-0.132484
214945_at	-0.132477
230563_at	-0.132407
232726_at	-0.132381
215322_at	-0.132317
238802_at	-0.132291
239409_at	-0.132273
209964_s_at	-0.132255
1558887_at	-0.132234
216173_at	-0.132188
205871_at	-0.132128
231367_s_at	-0.132124
231979_at	-0.132109
228613_at	-0.132073
228510_at	-0.131965
243718_at	-0.131951
235263_at	-0.131946
244610_x_at	-0.131926
207131_x_at	-0.131916
227793_at	-0.131862
1562612_at	-0.131849
236908_at	-0.131821
224901_at	-0.131812
234269_at	-0.131768
1558078_at	-0.131751
242431_at	-0.131725
242270_at	-0.131668
212492_s_at	-0.131659
208733_at	-0.131652
206434_at	-0.131575
236607_at	-0.13153
226132_s_at	-0.13152
239474_at	-0.131493
1561893_at	-0.131447
215268_at	-0.131447
214933_at	-0.131414
213428_s_at	-0.131356
233011_at	-0.131335
205180_s_at	-0.131306
239876_at	-0.131237
244114_x_at	-0.131223
238583_at	-0.131191
220918_at	-0.131185
236315_at	-0.131183
204489_s_at	-0.131173
1557293_at	-0.131172
1556579_s_at	-0.131147
244373_at	-0.131071
241036_at	-0.131037
241845_at	-0.131003
232038_at	-0.130974
227954_at	-0.130968
242088_at	-0.130819
1559658_at	-0.130789
204442_x_at	-0.130782
204789_at	-0.130779
203231_s_at	-0.130712
203110_at	-0.130662
208557_at	-0.130646
220606_s_at	-0.130626
243398_at	-0.130586
226158_at	-0.130442
239379_at	-0.130433
219313_at	-0.130403
216027_at	-0.130388
233027_at	-0.130387
221833_at	-0.130335
1557438_at	-0.130258
228573_at	-0.130255
229315_at	-0.130205
232083_at	-0.130165
1555310_a_at	-0.130134
204454_at	-0.130109
218362_s_at	-0.130099
232020_at	-0.129987
208109_s_at	-0.129958
227657_at	-0.129884
228696_at	-0.12988
240370_at	-0.129852
243042_at	-0.129842
233944_at	-0.129741
207076_s_at	-0.12969
216944_s_at	-0.129674
214958_s_at	-0.129663
1556942_at	-0.12964
232487_at	-0.129621
225818_s_at	-0.129586
227080_at	-0.12954
1562255_at	-0.129522
1561690_at	-0.129506
209675_s_at	-0.129499
1557830_at	-0.12949
238220_at	-0.129476
226299_at	-0.129414
213590_at	-0.129381
1555830_s_at	-0.129378
244511_at	-0.129377
235444_at	-0.129311
242028_at	-0.129296
232166_at	-0.129292
244359_s_at	-0.12921
205056_s_at	-0.129185
213856_at	-0.129081
222161_at	-0.129032
240941_at	-0.129025
1557945_at	-0.128988
1559413_at	-0.128915
219628_at	-0.128817
214163_at	-0.128716
1558699_a_at	-0.128647
240172_at	-0.12861
218881_s_at	-0.128604
1559756_at	-0.128587
243416_at	-0.128557
204530_s_at	-0.128514
210538_s_at	-0.128462
219631_at	-0.128441
233985_x_at	-0.128377
238472_at	-0.128332
243158_at	-0.128315
235343_at	-0.128303
239243_at	-0.128292
232696_at	-0.128262
1559229_at	-0.128244
212218_s_at	-0.128206
239400_at	-0.128198
222363_at	-0.128139
229483_at	-0.128137
213955_at	-0.128097
225436_at	-0.12807
238695_s_at	-0.128022
235646_at	-0.128018
239393_at	-0.128
230735_at	-0.127963
210129_s_at	-0.127936
1556209_at	-0.127904
241242_at	-0.127872
244665_at	-0.127862
201929_s_at	-0.127862
201015_s_at	-0.127781
1566897_at	-0.127713
204494_s_at	-0.127713
229628_s_at	-0.1277
1554569_a_at	-0.127564
235814_at	-0.127534
244346_at	-0.12753
219759_at	-0.127479
243557_at	-0.127424
232930_at	-0.127415
217226_s_at	-0.127386
212561_at	-0.12738
236213_at	-0.127379
1561079_at	-0.127305
1559589_a_at	-0.12725
236704_at	-0.127229
242027_at	-0.127201
31799_at	-0.127201
240990_at	-0.127199
204165_at	-0.127169
243213_at	-0.127061
1560800_at	-0.127052
211037_s_at	-0.127005
1557534_at	-0.126985
230888_at	-0.126977
1561361_at	-0.126914
1558251_a_at	-0.126886
240095_at	-0.126816
239331_at	-0.126786
215848_at	-0.126748
230187_s_at	-0.12671
216218_s_at	-0.126692
244418_at	-0.126686
225249_at	-0.126655
228622_s_at	-0.126647
228538_at	-0.126646
236131_at	-0.126623
221832_s_at	-0.126605
241630_at	-0.126586
1560798_at	-0.126502
209757_s_at	-0.126438
229156_s_at	-0.126425
244080_at	-0.126415
244462_at	-0.126402
233480_at	-0.1264
236165_at	-0.126374
243923_at	-0.126373
216859_x_at	-0.126373
243244_at	-0.12636
1557415_s_at	-0.126331
1557167_at	-0.12633
209878_s_at	-0.126288
227195_at	-0.12628
204480_s_at	-0.126269
201681_s_at	-0.126129
227444_at	-0.126065
1552607_at	-0.126063
240671_at	-0.126062
226971_at	-0.125998
239432_at	-0.125936
219511_s_at	-0.125921
231911_at	-0.125887
231111_at	-0.125873
227290_at	-0.125866
225181_at	-0.125765
241751_at	-0.125659
221710_x_at	-0.125597
220773_s_at	-0.125592
1559425_at	-0.125553
241988_x_at	-0.125507
210875_s_at	-0.125434
206028_s_at	-0.125415
213895_at	-0.125407
202861_at	-0.1254
1560982_at	-0.125398
58780_s_at	-0.125308
1557538_at	-0.125284
223646_s_at	-0.125281
225745_at	-0.125277
226759_at	-0.125258
219492_at	-0.125247
235719_at	-0.125237
226671_at	-0.125221
201236_s_at	-0.125182
226313_at	-0.12513
1559023_a_at	-0.125117
211709_s_at	-0.125087
203419_at	-0.125023
212775_at	-0.125014
226164_x_at	-0.124959
233063_s_at	-0.124943
237096_at	-0.124926
209228_x_at	-0.124915
1564424_at	-0.124888
232953_at	-0.124854
231118_at	-0.124811
238289_at	-0.124795
1552845_at	-0.12467
239791_at	-0.124606
239482_x_at	-0.124605
202438_x_at	-0.124557
233405_at	-0.124533
212784_at	-0.12453
202638_s_at	-0.124523
1562673_at	-0.124444
215330_at	-0.124444
230681_at	-0.124419
223724_s_at	-0.124352
244804_at	-0.12429
235556_at	-0.124282
242225_at	-0.124252
230456_at	-0.124239
213267_at	-0.12416
55065_at	-0.124028
229687_s_at	-0.12401
213046_at	-0.12401
235744_at	-0.123995
239712_at	-0.123963
205945_at	-0.12394
226677_at	-0.123853
226076_s_at	-0.123831
233026_s_at	-0.123822
1570388_a_at	-0.123787
206649_s_at	-0.123758
223708_at	-0.123726
1553982_a_at	-0.123713
242577_at	-0.123673
236764_at	-0.123656
209788_s_at	-0.123644
215212_at	-0.123601
218180_s_at	-0.123554
231815_at	-0.123547
211417_x_at	-0.123455
243480_at	-0.123435
1555057_at	-0.123417
215483_at	-0.123398
203628_at	-0.123396
224863_at	-0.123393
1558512_at	-0.123308
203820_s_at	-0.123278
208129_x_at	-0.123267
243729_at	-0.123227
223469_at	-0.123199
1569263_at	-0.123087
227505_at	-0.123074
241801_at	-0.123037
204409_s_at	-0.123034
222348_at	-0.122994
1558965_at	-0.122974
224466_s_at	-0.122965
1560222_at	-0.122952
215611_at	-0.122905
240339_at	-0.12286
217208_s_at	-0.122856
236945_at	-0.122853
1564139_at	-0.122822
228058_at	-0.122789
1558310_s_at	-0.122741
1556820_a_at	-0.122706
60084_at	-0.122699
244347_at	-0.122689
233054_at	-0.122676
243082_at	-0.122675
239803_at	-0.122672
239556_at	-0.122642
204513_s_at	-0.122632
219663_s_at	-0.122599
242797_x_at	-0.122493
1554287_at	-0.12245
209919_x_at	-0.122445
203735_x_at	-0.122375
238865_at	-0.122342
1294_at	-0.122252
1558105_a_at	-0.122251
207120_at	-0.122251
1554660_a_at	-0.122219
235252_at	-0.122171
202616_s_at	-0.122169
210794_s_at	-0.122132
1559101_at	-0.122097
205205_at	-0.122062
226932_at	-0.122058
1556462_a_at	-0.122053
242068_at	-0.122031
232876_at	-0.122004
242975_s_at	-0.121995
1554614_a_at	-0.121914
206700_s_at	-0.121905
242074_at	-0.121842
244579_at	-0.121821
220704_at	-0.121815
221828_s_at	-0.121781
227743_at	-0.12173
242273_at	-0.121695
243378_at	-0.121686
213479_at	-0.121663
234996_at	-0.121636
233995_at	-0.121623
215058_at	-0.121617
214290_s_at	-0.121615
244536_at	-0.121608
218899_s_at	-0.121576
1561004_at	-0.121552
233753_at	-0.121482
1559214_at	-0.121374
213295_at	-0.121336
209741_x_at	-0.121324
227069_at	-0.121168
1561276_at	-0.121159
229141_at	-0.121157
1555723_at	-0.121052
232179_at	-0.121045
238593_at	-0.121041
232921_at	-0.121008
227835_at	-0.121004
225349_at	-0.12098
214846_s_at	-0.120964
235862_at	-0.12092
229245_at	-0.120874
215919_s_at	-0.120677
227129_x_at	-0.120676
206088_at	-0.120599
238513_at	-0.120597
215285_s_at	-0.120579
235985_at	-0.120573
1563101_at	-0.120572
205462_s_at	-0.120558
1556088_at	-0.120518
218764_at	-0.120513
221269_s_at	-0.12043
214374_s_at	-0.120389
1552734_at	-0.120388
243511_at	-0.120378
229221_at	-0.120377
209381_x_at	-0.120368
213817_at	-0.120329
223685_s_at	-0.120317
1556783_a_at	-0.120239
214496_x_at	-0.120233
224490_s_at	-0.120207
239851_at	-0.120195
227345_at	-0.120183
1563467_at	-0.120175
209333_at	-0.120164
1552611_a_at	-0.12013
229243_at	-0.120087
1554466_a_at	-0.120061
1557688_at	-0.120034
203397_s_at	-0.120032
1570143_at	-0.120021
235824_at	-0.119978
215029_at	-0.119966
1556067_a_at	-0.119946
232396_at	-0.119934
239951_at	-0.119894
222196_at	-0.119888
228727_at	-0.119829
233675_s_at	-0.119825
242557_at	-0.1198
214041_x_at	-0.119728
1559848_at	-0.119693
1558854_a_at	-0.119672
215275_at	-0.119637
232395_x_at	-0.119613
232044_at	-0.119611
243233_at	-0.11961
205542_at	-0.119569
227775_at	-0.119556
225883_at	-0.119543
1562249_at	-0.11953
244654_at	-0.11952
219722_s_at	-0.119465
241891_at	-0.119435
1568768_s_at	-0.119384
202826_at	-0.119346
232346_at	-0.119335
223484_at	-0.119284
206404_at	-0.119265
1569180_at	-0.119243
210365_at	-0.119228
1554703_at	-0.119205
234073_at	-0.119195
1555193_a_at	-0.119119
209321_s_at	-0.119058
241412_at	-0.119031
205279_s_at	-0.119026
230348_at	-0.119005
226125_at	-0.118984
209195_s_at	-0.118976
205432_at	-0.118869
238297_at	-0.11886
227868_at	-0.118835
212966_at	-0.118828
215002_at	-0.118816
236399_at	-0.118787
237133_at	-0.118776
1559097_at	-0.118764
1553947_at	-0.118755
235493_at	-0.118727
232421_at	-0.118688
229971_at	-0.118687
242268_at	-0.118666
227412_at	-0.118648
237371_at	-0.118643
235716_at	-0.118622
1558877_at	-0.118583
212706_at	-0.118581
1560058_at	-0.118569
234562_x_at	-0.118529
1562062_at	-0.118519
39582_at	-0.118496
1554470_s_at	-0.118482
1557395_at	-0.118436
202022_at	-0.118423
235526_at	-0.118407
202524_s_at	-0.118374
240499_at	-0.118354
226064_s_at	-0.118254
1556658_a_at	-0.118222
238613_at	-0.118216
202005_at	-0.118183
216226_at	-0.11816
237476_at	-0.118127
241773_at	-0.118108
238787_at	-0.118085
1558411_at	-0.118081
215128_at	-0.118042
226407_at	-0.117993
227672_at	-0.117964
219881_s_at	-0.117943
201909_at	-0.117932
215163_at	-0.117912
211031_s_at	-0.117874
236899_at	-0.117863
225803_at	-0.11785
204265_s_at	-0.117814
222693_at	-0.117814
232963_at	-0.117795
1553224_at	-0.117788
240622_at	-0.117784
229741_at	-0.117743
1559034_at	-0.117742
204270_at	-0.117726
242990_at	-0.117718
236041_at	-0.117699
243937_x_at	-0.117678
231851_at	-0.117674
237338_at	-0.117661
202932_at	-0.117659
215716_s_at	-0.11762
232865_at	-0.11759
242424_at	-0.117518
235829_at	-0.117466
236062_at	-0.117443
1556007_s_at	-0.117435
1554280_a_at	-0.117433
238741_at	-0.117414
229869_at	-0.117397
233614_at	-0.117352
243305_at	-0.117348
235226_at	-0.117337
202984_s_at	-0.117324
225701_at	-0.117319
224580_at	-0.117286
209442_x_at	-0.117265
218311_at	-0.117204
239995_at	-0.117192
244860_at	-0.117187
228494_at	-0.117121
204936_at	-0.117119
214682_at	-0.117092
216361_s_at	-0.117044
242472_x_at	-0.116986
236107_at	-0.116952
1562031_at	-0.116946
213746_s_at	-0.116919
1562012_at	-0.116907
209763_at	-0.116875
209676_at	-0.116864
238000_at	-0.116841
240246_at	-0.116809
203506_s_at	-0.1168
233040_at	-0.116782
1557667_at	-0.116776
209008_x_at	-0.116767
1553301_a_at	-0.116754
1556238_at	-0.116734
240156_at	-0.116714
227478_at	-0.116699
1558279_a_at	-0.116697
1556750_at	-0.116684
242540_at	-0.116665
222139_at	-0.116645
1554706_at	-0.116556
223593_at	-0.116545
213672_at	-0.116528
233271_at	-0.116503
226231_at	-0.116438
34449_at	-0.116397
225305_at	-0.11639
235701_at	-0.116347
232113_at	-0.116346
202566_s_at	-0.116334
233799_at	-0.116332
1562955_at	-0.116318
234032_at	-0.116317
237554_at	-0.11629
238501_at	-0.116278
218380_at	-0.116269
210203_at	-0.116261
239867_at	-0.116255
225956_at	-0.116246
1555450_a_at	-0.116237
201028_s_at	-0.116232
226944_at	-0.11622
225864_at	-0.116211
243617_at	-0.116197
204702_s_at	-0.116188
1563498_s_at	-0.116164
242576_x_at	-0.116157
1561488_at	-0.116133
207556_s_at	-0.116083
230003_at	-0.116061
242756_at	-0.115993
1557126_a_at	-0.115987
227769_at	-0.115881
218921_at	-0.115835
243376_at	-0.115787
223080_at	-0.115783
241240_at	-0.115779
225590_at	-0.115731
212366_at	-0.115701
233379_at	-0.115595
236115_at	-0.115557
215231_at	-0.115556
218510_x_at	-0.115549
210051_at	-0.115543
217263_x_at	-0.115503
240090_at	-0.115475
203488_at	-0.115438
244425_at	-0.115306
236360_at	-0.115276
204470_at	-0.115249
235942_at	-0.115244
243016_at	-0.115236
220091_at	-0.115206
242449_at	-0.115199
1570264_at	-0.11518
205193_at	-0.115167
241722_x_at	-0.115155
230120_s_at	-0.115148
1553349_at	-0.115122
1553271_at	-0.115107
225937_at	-0.11509
207184_at	-0.115088
240008_at	-0.115062
238497_at	-0.115019
213469_at	-0.115008
202624_s_at	-0.115003
237016_at	-0.114999
231340_at	-0.114874
242518_at	-0.114852
222286_at	-0.114828
228788_at	-0.114825
219359_at	-0.114803
205000_at	-0.1148
1560082_at	-0.114789
1562236_at	-0.114787
235410_at	-0.114777
231022_at	-0.114722
210958_s_at	-0.114576
202039_at	-0.114567
228341_at	-0.114543
240538_at	-0.114522
238279_x_at	-0.114516
228493_at	-0.114439
235752_at	-0.114413
236343_at	-0.114413
239809_at	-0.114398
232342_at	-0.114377
239005_at	-0.11435
214753_at	-0.114334
225960_at	-0.114294
238642_at	-0.114277
239721_at	-0.114147
1558888_x_at	-0.114134
238643_at	-0.114068
235014_at	-0.114021
216147_at	-0.114003
235594_at	-0.11398
218494_s_at	-0.113975
236591_at	-0.113929
1568834_s_at	-0.113922
215191_at	-0.113886
238299_at	-0.113862
212080_at	-0.113858
202955_s_at	-0.113849
231316_at	-0.113835
244786_at	-0.113834
221103_s_at	-0.113788
202662_s_at	-0.113751
223930_at	-0.113749
228801_at	-0.113726
36564_at	-0.1137
242109_at	-0.113672
221423_s_at	-0.113658
214950_at	-0.113652
229678_at	-0.113648
227059_at	-0.113637
212257_s_at	-0.113611
235427_at	-0.113591
239605_x_at	-0.113586
239151_at	-0.113584
236562_at	-0.113535
214186_s_at	-0.113498
235660_at	-0.113485
1555878_at	-0.113459
226025_at	-0.113387
236610_at	-0.113344
1560271_at	-0.113337
233607_at	-0.113317
40016_g_at	-0.11329
241353_s_at	-0.113272
233336_at	-0.113264
242809_at	-0.113221
226210_s_at	-0.113216
241627_x_at	-0.113143
240759_at	-0.113139
225962_at	-0.113079
236862_at	-0.113066
1555411_a_at	-0.113056
240139_at	-0.113029
240013_at	-0.11302
205472_s_at	-0.11297
233455_at	-0.112966
232307_at	-0.11296
221935_s_at	-0.11295
64371_at	-0.112924
228464_at	-0.112884
226819_at	-0.112847
240766_at	-0.112822
236678_at	-0.112802
237849_at	-0.112796
239022_at	-0.11279
218700_s_at	-0.112778
234157_at	-0.112731
227677_at	-0.112707
244764_at	-0.112676
225262_at	-0.112646
236241_at	-0.112638
222449_at	-0.112606
228946_at	-0.112591
232685_at	-0.112568
34031_i_at	-0.112551
202455_at	-0.112489
1561146_at	-0.112487
244878_at	-0.112445
206954_at	-0.112434
1563364_at	-0.112428
214298_x_at	-0.112393
232427_at	-0.112375
230641_at	-0.112286
226307_at	-0.112245
239302_s_at	-0.112233
215786_at	-0.112224
231697_s_at	-0.112217
216682_s_at	-0.112153
232861_at	-0.112099
240908_at	-0.112093
206301_at	-0.112073
214033_at	-0.112035
1567045_at	-0.111977
226770_at	-0.111963
221868_at	-0.111919
234043_at	-0.111898
239828_at	-0.111877
1554068_s_at	-0.11187
204523_at	-0.11187
1556323_at	-0.111809
233748_x_at	-0.111776
208686_s_at	-0.111772
224407_s_at	-0.111753
237246_at	-0.111746
239780_at	-0.111737
220038_at	-0.111721
227098_at	-0.111708
212803_at	-0.111693
222371_at	-0.111682
243338_at	-0.111678
1569472_s_at	-0.111678
235048_at	-0.111654
231116_at	-0.111595
242611_at	-0.111585
227148_at	-0.111579
226676_at	-0.111498
235011_at	-0.111468
212786_at	-0.111466
225753_at	-0.111411
242561_at	-0.111405
1570135_at	-0.111388
1558937_s_at	-0.111373
228392_at	-0.111366
230462_at	-0.111305
242514_at	-0.111297
215933_s_at	-0.111281
227455_at	-0.111259
1559672_a_at	-0.111176
1569713_at	-0.111164
228097_at	-0.111149
219145_at	-0.111133
231088_at	-0.111124
215387_x_at	-0.111031
221139_s_at	-0.110946
239213_at	-0.110914
222180_at	-0.11089
239014_at	-0.110886
235690_at	-0.110882
237441_at	-0.110841
231858_x_at	-0.110825
214192_at	-0.110802
239146_at	-0.110763
244360_at	-0.110742
233749_at	-0.11074
221756_at	-0.11071
209582_s_at	-0.110705
215469_at	-0.110702
218546_at	-0.110685
1569106_s_at	-0.110674
1569201_a_at	-0.110622
243824_at	-0.11061
240939_x_at	-0.110586
235438_at	-0.110518
37028_at	-0.110518
227383_at	-0.110505
227979_at	-0.110503
216813_at	-0.110496
219734_at	-0.110478
1565868_at	-0.110444
1552719_at	-0.110433
221980_at	-0.110419
240442_at	-0.110413
232511_at	-0.11041
217104_at	-0.110398
223380_s_at	-0.110397
237198_at	-0.110385
211267_at	-0.110383
208797_s_at	-0.110376
233233_at	-0.110373
210253_at	-0.110353
241817_at	-0.110345
240315_at	-0.11032
212666_at	-0.110304
226665_at	-0.11029
216899_s_at	-0.110274
242759_at	-0.110238
232077_s_at	-0.110225
210965_x_at	-0.11017
222414_at	-0.110162
1557521_a_at	-0.110155
221123_x_at	-0.110149
204086_at	-0.11003
204296_at	-0.11002
215318_at	-0.109999
236823_at	-0.109995
228623_at	-0.109993
242052_at	-0.109984
1562260_at	-0.109961
234445_at	-0.109933
242793_at	-0.109925
240081_at	-0.109915
1559509_at	-0.109895
224049_at	-0.10987
235786_at	-0.109867
239373_at	-0.109802
202979_s_at	-0.109797
223103_at	-0.109788
218810_at	-0.10977
212177_at	-0.109758
214203_s_at	-0.109719
1552622_s_at	-0.109693
227576_at	-0.109674
237071_at	-0.109658
228794_at	-0.109654
241804_at	-0.109641
203900_at	-0.109641
219095_at	-0.109624
1562777_at	-0.109608
242446_at	-0.109601
232107_at	-0.109589
220728_at	-0.109578
1569600_at	-0.109573
232779_at	-0.109529
243788_at	-0.109522
203239_s_at	-0.109488
1563173_at	-0.109481
237201_at	-0.109475
208116_s_at	-0.109456
216211_at	-0.109452
239209_at	-0.109441
[truncated: 52,677 more rows]
