# Supplementary material for: Molecular-Based Score inspired on metabolic signature improves prognostic stratification for myelodysplastic syndrome
Source: Sci Rep. 2021 Jan 18;11:1675. doi: 10.1038/s41598-020-80918-6 (PMC7814118; doi:10.1038/s41598-020-80918-6)
Supplement: Supplementary file 3 — Supplementary Information 3. [file 41598_2020_80918_MOESM3_ESM.xlsx]

## Sheet: Favourable vs. Intermediate
Supplemental table 2a_List Gene sets enrichment analysis (GSEA) comparing Molecular-Based Score (MBS) risk entities molecular signatures.
GSEA data sets	Normalized enriched score	False-Discovery Rate q-value	Size
HALLMARK_TNFA_SIGNALING_VIA_NFKB	-1.61477	0.00968013	198
HALLMARK_ALLOGRAFT_REJECTION	-1.37723	0.0440025	199
HALLMARK_MYC_TARGETS_V2	1.79583	0	58
HALLMARK_HEME_METABOLISM	1.73121	0	200
HALLMARK_UV_RESPONSE_DN	1.62923	0.00360655	144
HALLMARK_ADIPOGENESIS	1.59117	0.00495535	200
HALLMARK_E2F_TARGETS	1.56802	0.0065328	199
HALLMARK_MYC_TARGETS_V1	1.55505	0.00659039	200
HALLMARK_G2M_CHECKPOINT	1.53812	0.00676284	199
HALLMARK_EPITHELIAL_MESENCHYMAL_TRANSITION	1.52331	0.00801995	200
HALLMARK_COAGULATION	1.51037	0.00855098	138
HALLMARK_OXIDATIVE_PHOSPHORYLATION	1.48904	0.0100687	200
HALLMARK_DNA_REPAIR	1.47554	0.0112321	150
HALLMARK_ESTROGEN_RESPONSE_LATE	1.42453	0.0231071	199
HALLMARK_MYOGENESIS	1.41288	0.0258875	199
HALLMARK_FATTY_ACID_METABOLISM	1.40453	0.0273043	157
HALLMARK_XENOBIOTIC_METABOLISM	1.3866	0.0338514	199
HALLMARK_UV_RESPONSE_UP	1.37677	0.0347728	158
HALLMARK_MTORC1_SIGNALING	1.37536	0.0316808	199
HALLMARK_ESTROGEN_RESPONSE_EARLY	1.36614	0.0342046	198
HALLMARK_GLYCOLYSIS	1.30643	0.0637331	200
HALLMARK_MITOTIC_SPINDLE	1.31765	0.0601495	198
HALLMARK_UNFOLDED_PROTEIN_RESPONSE	1.36254	0.0345465	112
HALLMARK_PROTEIN_SECRETION	1.37619	0.032951	96
HALLMARK_IL2_STAT5_SIGNALING	1.27968	0.0855164	197
HALLMARK_COMPLEMENT	1.25218	0.113278	198
HALLMARK_ANDROGEN_RESPONSE	1.31526	0.059046	100
HALLMARK_ANGIOGENESIS	1.38152	0.0340903	36
REACTOME_RAP1_SIGNALLING	-2.03871	0.0389784	16
REACTOME_BETA_DEFENSINS	-1.92961	0.08371	22
REACTOME_BINDING_AND_UPTAKE_OF_LIGANDS_BY_SCAVENGER_RECEPTORS	1.95511	0	58
REACTOME_INITIAL_TRIGGERING_OF_COMPLEMENT	1.93417	0	38
REACTOME_CREATION_OF_C4_AND_C2_ACTIVATORS	1.8708	0.000256859	31
REACTOME_MITOCHONDRIAL_TRANSLATION	1.8764	0.000342479	93
REACTOME_COMPLEMENT_CASCADE	1.82635	0.00166045	72
REACTOME_SCAVENGING_OF_HEME_FROM_PLASMA	1.80964	0.00224309	29
REACTOME_NCAM1_INTERACTIONS	1.78979	0.00266134	42
REACTOME_SCAVENGING_BY_CLASS_A_RECEPTORS	1.76847	0.00635583	19
REACTOME_ANCHORING_FIBRIL_FORMATION	1.71993	0.0209121	15
REACTOME_ECM_PROTEOGLYCANS	1.72009	0.0228987	76
REACTOME_INTEGRIN_CELL_SURFACE_INTERACTIONS	1.70993	0.0231165	84
REACTOME_NON_INTEGRIN_MEMBRANE_ECM_INTERACTIONS	1.72297	0.0232596	59
REACTOME_ROLE_OF_PHOSPHOLIPIDS_IN_PHAGOCYTOSIS	1.70655	0.0235445	42
REACTOME_METABOLISM_OF_PORPHYRINS	1.71227	0.0236581	25
REACTOME_RA_BIOSYNTHESIS_PATHWAY	1.66675	0.0499038	21
REACTOME_BLOOD_GROUP_SYSTEMS_BIOSYNTHESIS	1.67014	0.050175	21
REACTOME_CD22_MEDIATED_BCR_REGULATION	1.65479	0.0575277	23
REACTOME_METABOLIC_DISORDERS_OF_BIOLOGICAL_OXIDATION_ENZYMES	1.65563	0.0599378	33
REACTOME_ACTIVATION_OF_ATR_IN_RESPONSE_TO_REPLICATION_STRESS	1.64557	0.0663022	37
REACTOME_THE_CANONICAL_RETINOID_CYCLE_IN_RODS_TWILIGHT_VISION_	1.63881	0.0718416	23
REACTOME_FCERI_MEDIATED_CA_2_MOBILIZATION	1.62164	0.0962507	48
LAURENTI_MLP	-1.70373	0	171
LAURENTI_MEP	1.93154	0	194
LAURENTI_CMP	1.71334	0	193
EPPERT_CE_HSC_LSC	-2.18726	0	35
GENTLES_LEUKEMIC_STEM_CELL_UP	-1.6663	0.0127119	22
GENTLES_LEUKEMIC_STEM_CELL_DN	1.40019	0.0491118	15
GO_HEMATOPOIETIC_STEM_CELL_DIFFERENTIATION	1.49004	0.0321508	74
MOOTHA_HUMAN_MITODB_6_2002	1.59365	0.0217083	389
MOOTHA_VOXPHOS	1.52619	0.0246026	67
MOOTHA_MITOCHONDRIA	1.54503	0.0296617	400
MOOTHA_PGC	1.44668	0.0581933	364
GO_MITOCHONDRIAL_TRANSLATION	1.83275	0	113
REACTOME_MITOCHONDRIAL_TRANSLATION	1.83159	0	91
GO_MITOCHONDRIAL_GENE_EXPRESSION	1.82045	0	129
GO_MITOCHONDRIAL_TRANSLATIONAL_TERMINATION	1.81898	0	86
GO_MITOCHONDRIAL_MATRIX	1.70404	0.00420016	380
GO_MITOCHONDRIAL_PROTEIN_COMPLEX	1.70412	0.00504019	199
WONG_MITOCHONDRIA_GENE_MODULE	1.6725	0.00647191	194
REACTOME_MITOCHONDRIAL_PROTEIN_IMPORT	1.66345	0.00799374	49
MITOCHONDRIAL_PART	1.58838	0.0331081	125
GO_POSITIVE_REGULATION_OF_MITOCHONDRIAL_DEPOLARIZATION	1.59115	0.0348839	9
GO_INTRINSIC_COMPONENT_OF_MITOCHONDRIAL_MEMBRANE	1.55145	0.0432132	48
MOOTHA_MITOCHONDRIA	1.55155	0.0465373	400
REACTOME_MITOCHONDRIAL_IRON_SULFUR_CLUSTER_BIOGENESIS	1.56014	0.0476351	9
GO_NEGATIVE_REGULATION_OF_RELEASE_OF_CYTOCHROME_C_FROM_MITOCHONDRIA	1.55236	0.0489797	15
GO_PROTEIN_IMPORT_INTO_MITOCHONDRIAL_MATRIX	1.53476	0.0549062	14
REACTOME_MITOCHONDRIAL_BIOGENESIS	1.51614	0.0623456	65
GO_POSITIVE_REGULATION_OF_MITOCHONDRIAL_CALCIUM_ION_CONCENTRATION	1.5093	0.0656953	6
GO_MITOCHONDRIAL_MEMBRANE_PART	1.51646	0.0660265	155
GO_MITOCHONDRIAL_TRANSMEMBRANE_TRANSPORT	1.49732	0.0732637	58
MITOCHONDRIAL_ENVELOPE	1.47935	0.0738499	82
GO_INNER_MITOCHONDRIAL_MEMBRANE_PROTEIN_COMPLEX	1.49345	0.0740075	87
MITOCHONDRIAL_MEMBRANE_PART	1.48509	0.0744096	43
MITOCHONDRIAL_MEMBRANE	1.48103	0.0750111	73
MITOCHONDRIAL_TRANSPORT	1.4742	0.0753647	20
GO_INTRINSIC_COMPONENT_OF_MITOCHONDRIAL_INNER_MEMBRANE	1.4857	0.0770814	25
REACTOME_MITOCHONDRIAL_TRNA_AMINOACYLATION	1.44878	0.0879845	13
GO_TIM23_MITOCHONDRIAL_IMPORT_INNER_MEMBRANE_TRANSLOCASE_COMPLEX	1.45679	0.0890776	11
GO_MITOCHONDRIAL_RNA_METABOLIC_PROCESS	1.45017	0.0898322	16
MITOCHONDRIAL_INNER_MEMBRANE	1.45125	0.0918277	55

## Sheet: Favourable vs. Adverse
Supplemental table 2b_List Gene sets enrichment analysis (GSEA) comparing Molecular-Based Score (MBS) risk entities molecular signatures.
GSEA data sets	Normalized enriched score	False-Discovery Rate q-value	Size
HALLMARK_HEME_METABOLISM	1.73548	0	200
HALLMARK_E2F_TARGETS	1.70299	0	199
HALLMARK_G2M_CHECKPOINT	1.65149	0	199
HALLMARK_MYC_TARGETS_V2	1.61793	0.000255208	58
HALLMARK_PANCREAS_BETA_CELLS	1.60639	0.000804333	40
HALLMARK_ANGIOGENESIS	1.50231	0.00777083	36
HALLMARK_ADIPOGENESIS	1.44782	0.0134041	200
HALLMARK_MYC_TARGETS_V1	1.45252	0.0144704	200
HALLMARK_UV_RESPONSE_DN	1.42402	0.0153043	144
HALLMARK_COAGULATION	1.42555	0.0168936	138
HALLMARK_MITOTIC_SPINDLE	1.39845	0.0177385	198
HALLMARK_OXIDATIVE_PHOSPHORYLATION	1.40774	0.0183468	200
HALLMARK_COMPLEMENT	1.39995	0.0189701	198
HALLMARK_ESTROGEN_RESPONSE_LATE	1.35472	0.0251834	199
HALLMARK_XENOBIOTIC_METABOLISM	1.35762	0.0257315	199
HALLMARK_EPITHELIAL_MESENCHYMAL_TRANSITION	1.3594	0.0267744	200
HALLMARK_MTORC1_SIGNALING	1.33936	0.0278286	199
HALLMARK_IL6_JAK_STAT3_SIGNALING	1.34119	0.0284301	87
HALLMARK_DNA_REPAIR	1.35947	0.0285594	150
HALLMARK_UNFOLDED_PROTEIN_RESPONSE	1.34228	0.0295588	112
HALLMARK_HEDGEHOG_SIGNALING	1.33018	0.0300508	35
HALLMARK_FATTY_ACID_METABOLISM	1.35957	0.0305994	157
HALLMARK_GLYCOLYSIS	1.31986	0.0339296	200
HALLMARK_SPERMATOGENESIS	1.30688	0.0389397	135
HALLMARK_KRAS_SIGNALING_UP	1.30139	0.0391309	199
HALLMARK_MYOGENESIS	1.30189	0.0403759	199
HALLMARK_ESTROGEN_RESPONSE_EARLY	1.28891	0.0449174	198
HALLMARK_PROTEIN_SECRETION	1.26443	0.0626946	96
HALLMARK_IL2_STAT5_SIGNALING	1.26093	0.0633119	197
HALLMARK_BILE_ACID_METABOLISM	1.24891	0.0722739	112
HALLMARK_UV_RESPONSE_UP	1.24168	0.0781173	158
HALLMARK_PEROXISOME	1.22459	0.0949929	104
REACTOME_RAP1_SIGNALLING	-1.94418	0.0984689	16
REACTOME_BINDING_AND_UPTAKE_OF_LIGANDS_BY_SCAVENGER_RECEPTORS	1.83113	0	58
REACTOME_COMPLEMENT_CASCADE	1.7981	0.000350917	72
REACTOME_INITIAL_TRIGGERING_OF_COMPLEMENT	1.81189	0.000526376	38
REACTOME_CREATION_OF_C4_AND_C2_ACTIVATORS	1.77332	0.000526376	31
REACTOME_SCAVENGING_OF_HEME_FROM_PLASMA	1.75601	0.000629107	29
REACTOME_ECM_PROTEOGLYCANS	1.73794	0.00139811	76
REACTOME_ANCHORING_FIBRIL_FORMATION	1.71958	0.00224084	15
REACTOME_FCGR_ACTIVATION	1.67375	0.0104272	29
REACTOME_NON_INTEGRIN_MEMBRANE_ECM_INTERACTIONS	1.67637	0.01043	59
REACTOME_SCAVENGING_BY_CLASS_A_RECEPTORS	1.67739	0.0112138	19
REACTOME_METABOLISM_OF_PORPHYRINS	1.6423	0.02323	25
REACTOME_RESOLUTION_OF_SISTER_CHROMATID_COHESION	1.6445	0.0243029	121
REACTOME_DNA_STRAND_ELONGATION	1.63399	0.0268854	32
REACTOME_SYNDECAN_INTERACTIONS	1.62365	0.0321726	27
REACTOME_MITOCHONDRIAL_TRANSLATION	1.61344	0.0409582	93
REACTOME_ROLE_OF_PHOSPHOLIPIDS_IN_PHAGOCYTOSIS	1.60517	0.0470455	42
REACTOME_NRCAM_INTERACTIONS	1.59518	0.0512947	7
REACTOME_PLASMA_LIPOPROTEIN_ASSEMBLY	1.59717	0.0513145	19
REACTOME_ERYTHROCYTES_TAKE_UP_CARBON_DIOXIDE_AND_RELEASE_OXYGEN	1.59842	0.0525542	12
REACTOME_ACTIVATION_OF_ATR_IN_RESPONSE_TO_REPLICATION_STRESS	1.58759	0.0569609	37
REACTOME_INTEGRIN_CELL_SURFACE_INTERACTIONS	1.58889	0.0579416	84
REACTOME_HDR_THROUGH_HOMOLOGOUS_RECOMBINATION_HRR_	1.57753	0.0612782	66
REACTOME_HOMOLOGOUS_DNA_PAIRING_AND_STRAND_EXCHANGE	1.5824	0.0615531	42
REACTOME_MITOTIC_SPINDLE_CHECKPOINT	1.57893	0.0618843	110
REACTOME_METABOLISM_OF_WATER_SOLUBLE_VITAMINS_AND_COFACTORS	1.58002	0.0624985	123
REACTOME_RHO_GTPASES_ACTIVATE_FORMINS	1.56602	0.0776885	135
REACTOME_KINESINS	1.56136	0.0831038	56
REACTOME_NCAM1_INTERACTIONS	1.55585	0.0912485	42
REACTOME_TRIGLYCERIDE_CATABOLISM	1.55265	0.0943112	22
LAURENTI_MEP	1.7671	0	194
LAURENTI_CMP	1.49131	0.000375	193
KARAMITROS_GMP	1.30912	0.0171071	107
EPPERT_CE_HSC_LSC	-2.19957	0	35
GENTLES_LEUKEMIC_STEM_CELL_DN	1.48461	0.0158974	15
JAATINEN_HEMATOPOIETIC_STEM_CELL_DN	1.84687	0	209
GO_REGULATION_OF_HEMATOPOIETIC_PROGENITOR_CELL_DIFFERENTIATION	1.36187	0.0586603	79
GO_REGULATION_OF_HEMATOPOIETIC_STEM_CELL_PROLIFERATION	1.37776	0.0595598	5
GO_HEMATOPOIETIC_STEM_CELL_DIFFERENTIATION	1.3992	0.068392	74
MOOTHA_VOXPHOS	1.48591	0.0392905	67
MOOTHA_HUMAN_MITODB_6_2002	1.51264	0.0416028	389
MOOTHA_MITOCHONDRIA	1.44885	0.0419094	400
MOOTHA_PGC	1.38782	0.0688548	364
GO_MITOCHONDRIAL_TRANSLATION	1.63663	0.0270942	113
GO_MITOCHONDRIAL_GENE_EXPRESSION	1.62804	0.0176148	129
REACTOME_MITOCHONDRIAL_TRANSLATION	1.62145	0.0129082	91
GO_MITOCHONDRIAL_TRANSLATIONAL_TERMINATION	1.60123	0.0133704	86
GO_MITOCHONDRIAL_PROTEIN_COMPLEX	1.55965	0.0323135	199
GO_MITOCHONDRIAL_MATRIX	1.55526	0.0303172	380
WONG_MITOCHONDRIA_GENE_MODULE	1.53569	0.0386131	194
REACTOME_MITOCHONDRIAL_PROTEIN_IMPORT	1.49231	0.0800661	49

## Sheet: Intermediate vs. Adverse
Supplemental table 2c_List Gene sets enrichment analysis (GSEA) comparing Molecular-Based Score (MBS) risk entities molecular signatures.
GSEA data sets	Normalized enriched score	False-Discovery Rate q-value	Size
HALLMARK_E2F_TARGETS	1.86778	0	199
HALLMARK_HEME_METABOLISM	1.8397	0	200
HALLMARK_G2M_CHECKPOINT	1.78964	0	199
HALLMARK_ANGIOGENESIS	1.6739	0.000760204	36
HALLMARK_COMPLEMENT	1.59237	0.00264967	198
HALLMARK_IL6_JAK_STAT3_SIGNALING	1.57439	0.0032047	87
HALLMARK_MITOTIC_SPINDLE	1.57652	0.00357215	198
REACTOME_BINDING_AND_UPTAKE_OF_LIGANDS_BY_SCAVENGER_RECEPTORS	1.82255	0.000708303	58
REACTOME_ANTIMICROBIAL_PEPTIDES	1.82527	0.00106245	73
REACTOME_COMPLEMENT_CASCADE	1.79677	0.00160555	72
REACTOME_INITIAL_TRIGGERING_OF_COMPLEMENT	1.79021	0.00192088	38
REACTOME_SCAVENGING_OF_HEME_FROM_PLASMA	1.83265	0.00212491	29
REACTOME_CREATION_OF_C4_AND_C2_ACTIVATORS	1.75941	0.00359793	31
REACTOME_RESOLUTION_OF_SISTER_CHROMATID_COHESION	1.76245	0.00380826	121
REACTOME_METABOLISM_OF_PORPHYRINS	1.76792	0.00390529	25
REACTOME_REGULATION_OF_TLR_BY_ENDOGENOUS_LIGAND	1.73591	0.00828067	19
REACTOME_MITOTIC_SPINDLE_CHECKPOINT	1.72144	0.0117265	110
REACTOME_HOMOLOGOUS_DNA_PAIRING_AND_STRAND_EXCHANGE	1.71874	0.0120169	42
REACTOME_ACTIVATION_OF_ATR_IN_RESPONSE_TO_REPLICATION_STRESS	1.70489	0.016425	37
REACTOME_TRAFFICKING_AND_PROCESSING_OF_ENDOSOMAL_TLR	1.69538	0.0208887	13
REACTOME_FCGR_ACTIVATION	1.68536	0.0250227	29
REACTOME_ERYTHROCYTES_TAKE_UP_CARBON_DIOXIDE_AND_RELEASE_OXYGEN	1.67859	0.0250529	12
REACTOME_CD22_MEDIATED_BCR_REGULATION	1.67897	0.0263546	23
REACTOME_DNA_STRAND_ELONGATION	1.67543	0.0265541	32
REACTOME_RHO_GTPASES_ACTIVATE_FORMINS	1.67969	0.0276861	135
REACTOME_HEME_BIOSYNTHESIS	1.66956	0.029583	14
REACTOME_MITOTIC_PROMETAPHASE	1.66303	0.0332108	197
REACTOME_HDR_THROUGH_HOMOLOGOUS_RECOMBINATION_HRR_	1.65932	0.035231	66
REACTOME_POLO_LIKE_KINASE_MEDIATED_EVENTS	1.643	0.042631	16
REACTOME_HDR_THROUGH_SINGLE_STRAND_ANNEALING_SSA_	1.64866	0.0432223	37
REACTOME_NRCAM_INTERACTIONS	1.64401	0.0435655	7
REACTOME_RESOLUTION_OF_D_LOOP_STRUCTURES_THROUGH_SYNTHESIS_DEPENDENT_STRAND_ANNEALING_SDSA_	1.64606	0.0438834	26
REACTOME_DEFENSINS	1.6368	0.0451831	30
REACTOME_CROSS_PRESENTATION_OF_PARTICULATE_EXOGENOUS_ANTIGENS_PHAGOSOMES_	1.63776	0.0457346	8
REACTOME_HEME_DEGRADATION	1.63025	0.048154	13
REACTOME_ACTIVATION_OF_IRF3_IRF7_MEDIATED_BY_TBK1_IKK_EPSILON	1.63105	0.0489221	17
REACTOME_SEPARATION_OF_SISTER_CHROMATIDS	1.6277	0.0494184	185
REACTOME_RESOLUTION_OF_D_LOOP_STRUCTURES	1.62074	0.0503655	33
REACTOME_KINESINS	1.62399	0.0512903	56
REACTOME_TRIF_MEDIATED_PROGRAMMED_CELL_DEATH	1.62103	0.0516662	9
REACTOME_CELL_CYCLE_CHECKPOINTS	1.62233	0.0517164	283
REACTOME_FCGR3A_MEDIATED_IL10_SYNTHESIS	1.61713	0.0528804	55
REACTOME_CELL_SURFACE_INTERACTIONS_AT_THE_VASCULAR_WALL	1.61382	0.0550495	153
REACTOME_MITOTIC_METAPHASE_AND_ANAPHASE	1.60875	0.0564076	230
REACTOME_ACTIVATION_OF_NIMA_KINASES_NEK9_NEK6_NEK7	1.60512	0.0570827	7
REACTOME_METAL_SEQUESTRATION_BY_ANTIMICROBIAL_PROTEINS	1.60898	0.0575283	6
REACTOME_CONDENSATION_OF_PROMETAPHASE_CHROMOSOMES	1.6055	0.0582706	11
REACTOME_RHO_GTPASES_ACTIVATE_IQGAPS	1.6094	0.058564	28
REACTOME_ASSEMBLY_OF_THE_PRE_REPLICATIVE_COMPLEX	1.58877	0.0760669	67
REACTOME_MITOCHONDRIAL_TRANSLATION	1.58707	0.0767003	93
REACTOME_REPRESSION_OF_WNT_TARGET_GENES	1.58393	0.079968	14
REACTOME_IRAK4_DEFICIENCY_TLR2_4_	1.58196	0.0810506	11
NG_LSC_17	-1.51426	0.0721649	14
LAURENTI_MEP	1.76746	0	194
LAURENTI_CMP	1.51411	0.0004375	193
KARAMITROS_GMP	1.43127	0.00175	107
EPPERT_CE_HSC_LSC	-1.96366	0	35
GENTLES_LEUKEMIC_STEM_CELL_DN	1.58613	0.00614125	15
JAATINEN_HEMATOPOIETIC_STEM_CELL_DN	2.10789	0	209
GO_HEMATOPOIETIC_STEM_CELL_DIFFERENTIATION	1.42533	0.0379608	74
GO_REGULATION_OF_HEMATOPOIETIC_PROGENITOR_CELL_DIFFERENTIATION	1.39804	0.0393174	79
KEGG_HEMATOPOIETIC_CELL_LINEAGE	1.43277	0.0513746	84
MOOTHA_HUMAN_MITODB_6_2002	1.53245	0.0548055	389
MOOTHA_MITOCHONDRIA	1.48397	0.0572694	400
MOOTHA_PGC	1.42925	0.0694778	364
GO_MYELOID_PROGENITOR_CELL_DIFFERENTIATION	-1.4994	0.054014	6
MYELOID_CELL_DIFFERENTIATION	1.47814	0.0636369	33
GO_POSITIVE_REGULATION_OF_MACROPHAGE_DIFFERENTIATION	1.38553	0.0660451	13
LEUKOCYTE_DIFFERENTIATION	1.45173	0.0682203	36
GO_HEMATOPOIETIC_STEM_CELL_DIFFERENTIATION	1.41306	0.0717179	74
GO_POSITIVE_REGULATION_OF_MYELOID_LEUKOCYTE_DIFFERENTIATION	1.39945	0.0721472	49
GO_NEUTROPHIL_DIFFERENTIATION	1.38582	0.0740257	9
REACTOME_RUNX1_REGULATES_TRANSCRIPTION_OF_GENES_INVOLVED_IN_DIFFERENTIATION_OF_HSCS	1.41642	0.082291	67
GO_REGULATION_OF_MACROPHAGE_DERIVED_FOAM_CELL_DIFFERENTIATION	1.48057	0.0904233	29
GO_MITOCHONDRIAL_TRANSLATIONAL_TERMINATION	1.60984	0.0583345	86
REACTOME_MITOCHONDRIAL_TRANSLATION	1.58905	0.0594913	91
GO_MITOCHONDRIAL_GENE_EXPRESSION	1.61122	0.0846233	129
GO_MITOCHONDRIAL_TRANSLATION	1.63653	0.0942876	113
