# Supplementary material for: Molecular-Based Score inspired on metabolic signature improves prognostic stratification for myelodysplastic syndrome
Source: Sci Rep. 2021 Jan 18;11:1675. doi: 10.1038/s41598-020-80918-6 (PMC7814118; doi:10.1038/s41598-020-80918-6)
Supplement: Supplementary file 4 — Supplementary Information 4. [file 41598_2020_80918_MOESM4_ESM.xlsx]

## Sheet: Planilha1
Supplementary table 3: Overall survival and patient distribution according to the International Prognostic Score System-Revised (IPSS-R) and Molecular-Based Score (MBS).
OS_time	OS_Status	IPSS-R	MBS
22.1437	Alive	Very-Low	Intermediate
27.729	Alive	Very-Low	Intermediate
67.5811	Deceased	Very-Low	Intermediate
8.83778	Alive	Very-Low	Intermediate
0.492813	Alive	Very-Low	Intermediate
69.9795	Alive	Very-Low	Intermediate
43.2361	Alive	Very-Low	Intermediate
44.3532	Alive	Very-Low	Intermediate
18.4312	Deceased	Very-Low	Intermediate
12.2218	Deceased	Very-Low	Intermediate
82.5955	Alive	Very-Low	Favourable
61.6674	Alive	Very-Low	Favourable
85.0924	Alive	Very-Low	Favourable
72.7721	Alive	Very-Low	Favourable
23.5236	Deceased	Very-Low	Adverse
41.1992	Alive	Very-Low	Adverse
84.5996	Alive	Low	Intermediate
83.7782	Alive	Low	Intermediate
83.7454	Alive	Low	Intermediate
34.7269	Deceased	Low	Intermediate
35.1869	Deceased	Low	Intermediate
82.2998	Alive	Low	Intermediate
0.985626	Alive	Low	Intermediate
1.44559	Alive	Low	Intermediate
1.80698	Alive	Low	Intermediate
2.03696	Alive	Low	Intermediate
1.18275	Alive	Low	Intermediate
52.8953	Alive	Low	Intermediate
28.7146	Alive	Low	Intermediate
36.7639	Deceased	Low	Intermediate
32.0329	Alive	Low	Intermediate
13.8316	Alive	Low	Intermediate
38.0452	Alive	Low	Intermediate
9.16632	Alive	Low	Intermediate
13.0431	Deceased	Low	Intermediate
56.345	Deceased	Low	Intermediate
103.195	Alive	Low	Intermediate
83.0883	Deceased	Low	Intermediate
28.5503	Deceased	Low	Intermediate
86.2752	Alive	Low	Intermediate
36.271	Deceased	Low	Intermediate
23.3265	Deceased	Low	Intermediate
77.2074	Alive	Low	Intermediate
32.23	Alive	Low	Favourable
40.2464	Alive	Low	Favourable
1.18275	Alive	Low	Favourable
8.47639	Alive	Low	Favourable
31.3429	Alive	Low	Favourable
47.1786	Alive	Low	Favourable
49.9384	Alive	Low	Favourable
66.5298	Alive	Low	Favourable
40.115	Alive	Low	Favourable
80.7556	Alive	Low	Favourable
64.7885	Deceased	Low	Favourable
15.0801	Deceased	Low	Adverse
3.12115	Deceased	Low	Adverse
14.2259	Alive	Low	Adverse
21.7823	Deceased	Low	Adverse
43.3347	Deceased	Intermediate	Intermediate
0.788501	Alive	Intermediate	Intermediate
6.50513	Alive	Intermediate	Intermediate
0.62423	Alive	Intermediate	Intermediate
8.37782	Alive	Intermediate	Intermediate
12.6489	Deceased	Intermediate	Intermediate
20.8953	Deceased	Intermediate	Intermediate
18.6612	Alive	Intermediate	Intermediate
0.755647	Alive	Intermediate	Intermediate
21.6509	Alive	Intermediate	Intermediate
0.459959	Alive	Intermediate	Intermediate
29.306	Alive	Intermediate	Intermediate
0.459959	Alive	Intermediate	Intermediate
67.7125	Deceased	Intermediate	Intermediate
0.722793	Alive	Intermediate	Intermediate
1.87269	Alive	Intermediate	Intermediate
52.271	Deceased	Intermediate	Intermediate
34.1684	Deceased	Intermediate	Intermediate
15.4415	Deceased	Intermediate	Intermediate
16.3943	Deceased	Intermediate	Intermediate
44.4189	Deceased	Intermediate	Intermediate
12.9774	Alive	Intermediate	Intermediate
22.8665	Alive	Intermediate	Favourable
3.12115	Alive	Intermediate	Favourable
17.2485	Alive	Intermediate	Favourable
7.32649	Alive	Intermediate	Favourable
4.73101	Alive	Intermediate	Favourable
0	Alive	Intermediate	Adverse
9.62628	Alive	Intermediate	Adverse
31.7043	Deceased	Intermediate	Adverse
13.2402	Alive	Intermediate	Adverse
13.6016	Deceased	Intermediate	Adverse
6.89938	Deceased	Intermediate	Adverse
0.985626	Alive	Intermediate	Adverse
69.5195	Alive	Intermediate	Adverse
32.46	Deceased	Intermediate	Adverse
25.6263	Alive	High	Intermediate
15.0472	Alive	High	Intermediate
0.722793	Alive	High	Intermediate
15.3101	Alive	High	Intermediate
34.1684	Alive	High	Intermediate
6.89938	Alive	High	Favourable
67.3183	Alive	High	Favourable
0	Alive	High	Adverse
8.01643	Deceased	High	Adverse
15.3101	Alive	High	Adverse
3.28542	Alive	High	Adverse
30.5544	Deceased	High	Adverse
55.5236	Alive	High	Adverse
22.7351	Deceased	High	Adverse
17.7084	Deceased	High	Adverse
53.7166	Deceased	High	Adverse
19.0226	Alive	Very-High	Intermediate
0.689938	Alive	Very-High	Intermediate
0.722793	Alive	Very-High	Intermediate
1.80698	Alive	Very-High	Intermediate
7.49076	Deceased	Very-High	Intermediate
9.42916	Deceased	Very-High	Intermediate
3.44969	Deceased	Very-High	Adverse
0.229979	Alive	Very-High	Adverse
36.4682	Deceased	Very-High	Adverse
9.49487	Deceased	Very-High	Adverse
88.115	Deceased	Very-High	Adverse
